# Supplementary material for: Whole-genome resequencing reveals world-wide ancestry and adaptive introgression events of domesticated cattle in East Asia
Source: Nat Commun. 2018 Jun 14;9:2337. doi: 10.1038/s41467-018-04737-0 (PMC6002414; doi:10.1038/s41467-018-04737-0)
Supplement: Supplementary file 4 — Supplementary Data 1 [file 41467_2018_4737_MOESM4_ESM.xlsx]

## Sheet: Distance Data
Supplementary Date 1. Pariwise distance of 260 individuals Two Bos javanicus (Banteng) were rooted as outgroup.
Angus01
Angus02	0.049
Angus03	0.048	0.045
Angus04	0.046	0.044	0.046
Angus05	0.045	0.046	0.048	0.043
Angus06	0.049	0.048	0.05	0.049	0.047
Angus07	0.047	0.048	0.048	0.046	0.044	0.049
Angus08	0.048	0.049	0.049	0.047	0.048	0.049	0.047
Angus09	0.047	0.049	0.049	0.048	0.048	0.05	0.046	0.045
Angus10	0.048	0.048	0.047	0.046	0.047	0.049	0.048	0.047	0.046
Ankole01	0.084	0.085	0.085	0.084	0.084	0.086	0.084	0.084	0.082	0.084
Ankole02	0.116	0.117	0.116	0.116	0.116	0.117	0.116	0.116	0.115	0.116	0.105
Ankole03	0.113	0.114	0.114	0.113	0.114	0.115	0.114	0.114	0.113	0.114	0.103	0.103
Ankole04	0.114	0.115	0.114	0.114	0.114	0.116	0.115	0.115	0.114	0.115	0.106	0.105	0.105
Ankole05	0.12	0.12	0.12	0.119	0.12	0.121	0.12	0.12	0.119	0.119	0.106	0.105	0.104	0.109
Banteng01	0.304	0.304	0.304	0.304	0.304	0.305	0.305	0.305	0.306	0.305	0.304	0.304	0.305	0.304	0.304
Banteng02	0.311	0.312	0.311	0.311	0.312	0.313	0.313	0.312	0.314	0.312	0.311	0.31	0.31	0.31	0.31	0.024
Bashan01	0.139	0.139	0.139	0.139	0.139	0.14	0.139	0.139	0.138	0.139	0.134	0.14	0.14	0.144	0.14	0.295	0.3
Bashan02	0.139	0.14	0.139	0.139	0.139	0.14	0.139	0.139	0.138	0.139	0.134	0.14	0.14	0.142	0.139	0.294	0.299	0.14
Bashan03	0.128	0.129	0.129	0.128	0.129	0.13	0.129	0.129	0.127	0.128	0.126	0.136	0.135	0.138	0.136	0.295	0.3	0.138	0.139
Bashan04	0.132	0.133	0.133	0.132	0.133	0.134	0.132	0.133	0.131	0.132	0.129	0.136	0.136	0.14	0.136	0.296	0.301	0.14	0.139	0.136
Bashan05	0.125	0.126	0.125	0.125	0.125	0.126	0.125	0.125	0.124	0.125	0.123	0.134	0.133	0.137	0.133	0.296	0.301	0.136	0.137	0.132	0.128
BohaiBlack01	0.107	0.108	0.107	0.107	0.107	0.108	0.107	0.108	0.106	0.107	0.114	0.13	0.13	0.132	0.132	0.296	0.302	0.138	0.139	0.133	0.136	0.13
BohaiBlack02	0.083	0.084	0.084	0.083	0.083	0.085	0.083	0.084	0.082	0.083	0.098	0.12	0.119	0.121	0.123	0.299	0.305	0.136	0.135	0.128	0.13	0.125	0.114
BohaiBlack03	0.084	0.085	0.084	0.084	0.084	0.085	0.084	0.084	0.082	0.084	0.097	0.12	0.119	0.121	0.122	0.3	0.307	0.135	0.137	0.128	0.131	0.126	0.113	0.095
BohaiBlack04	0.079	0.08	0.079	0.079	0.079	0.08	0.079	0.079	0.077	0.079	0.095	0.119	0.118	0.12	0.122	0.301	0.307	0.135	0.136	0.127	0.131	0.124	0.11	0.093	0.092
BohaiBlack05	0.064	0.064	0.064	0.064	0.063	0.065	0.064	0.064	0.062	0.063	0.085	0.114	0.112	0.114	0.118	0.304	0.311	0.136	0.137	0.126	0.13	0.123	0.106	0.085	0.086	0.082
Brahman01	0.14	0.14	0.14	0.14	0.14	0.142	0.141	0.142	0.142	0.141	0.133	0.13	0.13	0.132	0.129	0.296	0.301	0.145	0.144	0.144	0.142	0.142	0.145	0.141	0.142	0.142	0.139
Brahman03	0.155	0.156	0.155	0.155	0.156	0.157	0.156	0.156	0.156	0.156	0.142	0.137	0.137	0.14	0.135	0.302	0.307	0.15	0.151	0.15	0.149	0.149	0.154	0.153	0.152	0.153	0.152	0.117
Brahman04	0.146	0.147	0.146	0.146	0.146	0.148	0.147	0.147	0.147	0.147	0.137	0.133	0.134	0.136	0.133	0.3	0.306	0.148	0.147	0.147	0.146	0.146	0.149	0.145	0.146	0.146	0.144	0.117	0.119
Brahman05	0.148	0.149	0.148	0.148	0.148	0.15	0.149	0.149	0.149	0.149	0.138	0.133	0.134	0.136	0.132	0.299	0.305	0.148	0.147	0.147	0.146	0.146	0.15	0.147	0.148	0.147	0.146	0.115	0.118	0.117
Brahman06	0.165	0.166	0.166	0.165	0.165	0.166	0.166	0.166	0.165	0.165	0.149	0.14	0.141	0.143	0.138	0.304	0.309	0.152	0.152	0.153	0.151	0.152	0.159	0.159	0.159	0.16	0.161	0.107	0.119	0.123	0.121
Brahman07	0.163	0.163	0.163	0.163	0.163	0.164	0.163	0.163	0.162	0.163	0.147	0.138	0.14	0.143	0.137	0.305	0.31	0.152	0.151	0.153	0.151	0.151	0.158	0.157	0.157	0.157	0.159	0.122	0.122	0.119	0.121	0.124
Brahman08	0.162	0.163	0.162	0.162	0.163	0.163	0.163	0.163	0.162	0.162	0.146	0.139	0.14	0.143	0.137	0.304	0.309	0.151	0.151	0.152	0.15	0.15	0.158	0.157	0.157	0.157	0.159	0.121	0.121	0.12	0.119	0.122	0.119
Brahman09	0.165	0.165	0.165	0.165	0.165	0.166	0.165	0.165	0.165	0.165	0.149	0.14	0.141	0.144	0.138	0.304	0.31	0.152	0.153	0.153	0.151	0.152	0.159	0.159	0.159	0.16	0.161	0.119	0.12	0.125	0.122	0.116	0.126	0.123
Brahman10	0.164	0.165	0.164	0.164	0.164	0.165	0.164	0.164	0.163	0.164	0.147	0.139	0.14	0.143	0.137	0.305	0.31	0.151	0.151	0.152	0.15	0.151	0.157	0.158	0.158	0.159	0.16	0.119	0.122	0.117	0.118	0.122	0.117	0.116	0.123
Chaidamu01	0.075	0.076	0.076	0.075	0.075	0.076	0.076	0.075	0.074	0.075	0.091	0.116	0.115	0.117	0.12	0.304	0.311	0.136	0.136	0.127	0.131	0.124	0.111	0.092	0.093	0.09	0.076	0.139	0.151	0.144	0.146	0.159	0.157	0.157	0.159	0.158
Chaidamu02	0.075	0.075	0.075	0.074	0.075	0.076	0.075	0.075	0.074	0.075	0.091	0.116	0.115	0.117	0.12	0.304	0.311	0.136	0.136	0.127	0.131	0.124	0.111	0.092	0.093	0.089	0.076	0.139	0.151	0.144	0.146	0.159	0.157	0.157	0.159	0.158	0.006
Chaidamu03	0.077	0.078	0.077	0.077	0.077	0.078	0.077	0.077	0.076	0.077	0.093	0.117	0.116	0.118	0.12	0.304	0.311	0.136	0.137	0.127	0.132	0.125	0.111	0.094	0.095	0.091	0.078	0.139	0.151	0.144	0.145	0.159	0.157	0.157	0.159	0.158	0.075	0.075
Chaidamu04	0.077	0.078	0.077	0.077	0.077	0.078	0.077	0.078	0.076	0.077	0.093	0.117	0.116	0.118	0.12	0.304	0.311	0.136	0.137	0.127	0.131	0.125	0.111	0.094	0.095	0.091	0.078	0.139	0.151	0.145	0.145	0.159	0.157	0.157	0.159	0.158	0.075	0.075	0.005
Chaidamu05	0.075	0.076	0.075	0.074	0.075	0.076	0.075	0.075	0.074	0.075	0.091	0.115	0.115	0.116	0.119	0.304	0.311	0.135	0.136	0.126	0.131	0.124	0.11	0.092	0.093	0.089	0.076	0.138	0.15	0.143	0.144	0.157	0.156	0.155	0.158	0.157	0.071	0.071	0.058	0.057
Charolais01	0.06	0.061	0.06	0.059	0.06	0.061	0.06	0.06	0.058	0.06	0.084	0.115	0.112	0.114	0.118	0.305	0.312	0.138	0.138	0.128	0.132	0.124	0.107	0.084	0.084	0.08	0.066	0.14	0.153	0.145	0.147	0.163	0.16	0.159	0.162	0.161	0.076	0.076	0.078	0.078	0.076
Charolais02	0.058	0.059	0.058	0.058	0.058	0.059	0.058	0.058	0.057	0.058	0.084	0.115	0.113	0.114	0.118	0.305	0.312	0.138	0.138	0.128	0.132	0.125	0.107	0.083	0.084	0.079	0.064	0.14	0.154	0.146	0.147	0.164	0.161	0.161	0.164	0.162	0.076	0.076	0.078	0.078	0.075	0.058
Charolais03	0.059	0.06	0.059	0.058	0.059	0.061	0.059	0.06	0.058	0.059	0.084	0.115	0.113	0.114	0.118	0.305	0.312	0.138	0.138	0.128	0.132	0.124	0.107	0.083	0.084	0.079	0.065	0.14	0.154	0.146	0.147	0.164	0.161	0.16	0.163	0.162	0.076	0.076	0.078	0.078	0.076	0.058	0.056
Charolais04	0.06	0.06	0.06	0.059	0.06	0.061	0.06	0.06	0.058	0.06	0.084	0.114	0.112	0.113	0.118	0.305	0.312	0.137	0.137	0.127	0.131	0.124	0.107	0.084	0.084	0.079	0.066	0.14	0.153	0.145	0.147	0.162	0.16	0.16	0.162	0.161	0.076	0.076	0.078	0.078	0.075	0.058	0.057	0.057
Charolais05	0.059	0.06	0.059	0.058	0.059	0.06	0.058	0.059	0.057	0.059	0.083	0.114	0.112	0.114	0.118	0.305	0.312	0.137	0.137	0.127	0.132	0.124	0.106	0.082	0.082	0.078	0.064	0.14	0.154	0.146	0.148	0.164	0.161	0.16	0.163	0.162	0.075	0.075	0.077	0.077	0.075	0.058	0.056	0.057	0.058
Charolais06	0.057	0.058	0.057	0.057	0.057	0.058	0.057	0.058	0.056	0.057	0.083	0.115	0.112	0.114	0.118	0.305	0.312	0.138	0.138	0.128	0.132	0.124	0.106	0.082	0.082	0.078	0.064	0.141	0.155	0.146	0.149	0.165	0.162	0.162	0.165	0.163	0.075	0.074	0.077	0.077	0.074	0.056	0.056	0.055	0.056	0.055
Dabieshan01	0.167	0.168	0.168	0.168	0.168	0.169	0.168	0.168	0.167	0.168	0.159	0.158	0.159	0.161	0.158	0.286	0.291	0.153	0.152	0.153	0.153	0.153	0.156	0.158	0.159	0.159	0.164	0.155	0.16	0.158	0.157	0.159	0.161	0.16	0.161	0.16	0.163	0.163	0.163	0.163	0.162	0.166	0.167	0.166	0.166	0.166	0.167
Dabieshan02	0.168	0.169	0.168	0.168	0.168	0.169	0.169	0.169	0.168	0.168	0.16	0.16	0.16	0.162	0.159	0.284	0.289	0.154	0.154	0.155	0.154	0.155	0.157	0.16	0.16	0.161	0.165	0.155	0.16	0.159	0.158	0.161	0.162	0.161	0.162	0.161	0.164	0.164	0.165	0.165	0.163	0.166	0.167	0.167	0.166	0.167	0.168	0.155
Devon	0.056	0.057	0.056	0.056	0.056	0.057	0.056	0.057	0.055	0.056	0.084	0.115	0.113	0.114	0.119	0.304	0.312	0.138	0.138	0.128	0.132	0.124	0.107	0.083	0.083	0.079	0.063	0.141	0.156	0.147	0.148	0.165	0.162	0.162	0.165	0.164	0.075	0.074	0.077	0.077	0.074	0.06	0.059	0.059	0.06	0.058	0.057	0.167	0.168
Dianzhong01	0.167	0.167	0.167	0.167	0.167	0.168	0.168	0.167	0.167	0.167	0.153	0.149	0.149	0.151	0.147	0.295	0.3	0.148	0.148	0.15	0.15	0.15	0.157	0.159	0.159	0.16	0.163	0.137	0.141	0.14	0.139	0.14	0.141	0.14	0.141	0.141	0.161	0.161	0.161	0.161	0.16	0.165	0.166	0.166	0.165	0.166	0.167	0.153	0.155
Dianzhong02	0.162	0.163	0.162	0.162	0.162	0.163	0.163	0.163	0.162	0.162	0.151	0.148	0.148	0.15	0.147	0.295	0.3	0.148	0.148	0.149	0.149	0.149	0.153	0.155	0.156	0.156	0.159	0.139	0.142	0.142	0.141	0.142	0.144	0.143	0.143	0.143	0.157	0.157	0.157	0.157	0.156	0.16	0.161	0.161	0.16	0.161	0.161	0.155	0.156
Dianzhong03	0.166	0.167	0.167	0.167	0.167	0.168	0.167	0.167	0.167	0.167	0.154	0.148	0.149	0.151	0.146	0.296	0.301	0.148	0.149	0.151	0.149	0.151	0.157	0.159	0.159	0.16	0.163	0.135	0.139	0.139	0.137	0.138	0.14	0.139	0.139	0.138	0.161	0.161	0.161	0.161	0.16	0.164	0.166	0.165	0.164	0.165	0.166	0.155	0.156
Dianzhong04	0.174	0.174	0.174	0.174	0.174	0.175	0.175	0.175	0.174	0.174	0.159	0.152	0.152	0.155	0.15	0.295	0.299	0.152	0.152	0.155	0.153	0.154	0.161	0.165	0.165	0.166	0.17	0.137	0.14	0.141	0.139	0.139	0.141	0.14	0.14	0.14	0.168	0.168	0.168	0.167	0.167	0.172	0.173	0.173	0.172	0.173	0.174	0.156	0.158
Dianzhong05	0.171	0.171	0.171	0.171	0.171	0.172	0.171	0.171	0.17	0.171	0.156	0.151	0.151	0.154	0.149	0.294	0.298	0.15	0.15	0.152	0.151	0.151	0.159	0.162	0.162	0.163	0.167	0.139	0.143	0.142	0.141	0.141	0.143	0.141	0.142	0.142	0.165	0.165	0.165	0.165	0.163	0.168	0.17	0.169	0.168	0.169	0.17	0.155	0.157
Dianzhong06	0.166	0.167	0.166	0.166	0.166	0.167	0.167	0.167	0.166	0.166	0.153	0.149	0.149	0.152	0.146	0.295	0.3	0.149	0.149	0.15	0.149	0.149	0.156	0.158	0.159	0.159	0.163	0.137	0.141	0.141	0.139	0.14	0.141	0.141	0.141	0.141	0.16	0.16	0.161	0.161	0.159	0.164	0.165	0.165	0.164	0.165	0.166	0.155	0.157
Gelbvieh01	0.058	0.059	0.058	0.058	0.058	0.06	0.058	0.059	0.057	0.059	0.083	0.114	0.112	0.113	0.118	0.305	0.312	0.138	0.138	0.127	0.131	0.123	0.106	0.082	0.083	0.078	0.063	0.14	0.155	0.146	0.148	0.164	0.162	0.161	0.164	0.163	0.075	0.074	0.076	0.076	0.074	0.06	0.058	0.058	0.059	0.058	0.057	0.166	0.167
Gelbvieh02	0.059	0.06	0.059	0.059	0.059	0.061	0.059	0.059	0.058	0.059	0.084	0.115	0.113	0.114	0.119	0.305	0.312	0.139	0.139	0.128	0.132	0.125	0.108	0.083	0.084	0.079	0.065	0.141	0.155	0.147	0.149	0.165	0.162	0.162	0.165	0.164	0.075	0.075	0.077	0.077	0.075	0.061	0.06	0.06	0.06	0.058	0.058	0.167	0.168
Gelbvieh03	0.056	0.057	0.056	0.056	0.056	0.058	0.057	0.057	0.055	0.056	0.083	0.115	0.112	0.114	0.119	0.305	0.312	0.138	0.138	0.127	0.132	0.124	0.107	0.083	0.083	0.078	0.063	0.141	0.155	0.146	0.148	0.164	0.162	0.162	0.164	0.163	0.074	0.074	0.076	0.076	0.074	0.06	0.058	0.059	0.059	0.057	0.057	0.167	0.167
Gelbvieh04	0.059	0.06	0.059	0.059	0.059	0.06	0.059	0.059	0.057	0.059	0.083	0.115	0.113	0.114	0.118	0.305	0.312	0.138	0.138	0.127	0.132	0.124	0.107	0.082	0.083	0.079	0.063	0.141	0.155	0.147	0.148	0.165	0.162	0.162	0.164	0.163	0.074	0.074	0.076	0.076	0.074	0.06	0.059	0.059	0.059	0.058	0.057	0.167	0.168
Gelbvieh05	0.059	0.06	0.059	0.059	0.059	0.061	0.059	0.059	0.058	0.059	0.084	0.115	0.113	0.114	0.119	0.304	0.312	0.138	0.138	0.128	0.132	0.124	0.107	0.083	0.084	0.079	0.064	0.141	0.155	0.146	0.148	0.165	0.162	0.162	0.164	0.163	0.075	0.075	0.077	0.077	0.075	0.061	0.059	0.059	0.06	0.059	0.058	0.167	0.168
Gelbvieh06	0.058	0.059	0.059	0.058	0.059	0.06	0.058	0.058	0.057	0.058	0.083	0.115	0.113	0.114	0.119	0.305	0.312	0.138	0.138	0.128	0.132	0.124	0.107	0.082	0.083	0.079	0.064	0.141	0.155	0.147	0.148	0.165	0.162	0.162	0.165	0.163	0.074	0.074	0.076	0.076	0.074	0.06	0.059	0.059	0.06	0.058	0.057	0.167	0.167
Gelbvieh07	0.059	0.06	0.059	0.058	0.059	0.061	0.059	0.059	0.058	0.059	0.083	0.115	0.112	0.114	0.118	0.305	0.312	0.138	0.138	0.128	0.132	0.124	0.106	0.082	0.083	0.079	0.063	0.141	0.155	0.147	0.148	0.164	0.162	0.162	0.164	0.163	0.075	0.074	0.077	0.077	0.074	0.06	0.059	0.059	0.06	0.058	0.057	0.167	0.167
Gelbvieh08	0.056	0.057	0.056	0.056	0.057	0.057	0.056	0.056	0.055	0.056	0.083	0.115	0.112	0.114	0.118	0.305	0.312	0.138	0.138	0.127	0.131	0.124	0.106	0.082	0.083	0.078	0.063	0.14	0.155	0.146	0.148	0.164	0.162	0.161	0.164	0.163	0.074	0.073	0.076	0.076	0.074	0.059	0.058	0.059	0.059	0.058	0.057	0.167	0.167
Gelbvieh09	0.056	0.057	0.056	0.055	0.056	0.057	0.056	0.056	0.055	0.056	0.084	0.115	0.112	0.114	0.118	0.305	0.312	0.138	0.138	0.127	0.132	0.124	0.106	0.083	0.083	0.078	0.064	0.141	0.155	0.146	0.148	0.165	0.162	0.162	0.164	0.163	0.075	0.075	0.077	0.077	0.074	0.06	0.058	0.059	0.06	0.058	0.057	0.167	0.167
Gelbvieh10	0.058	0.059	0.059	0.058	0.059	0.06	0.058	0.058	0.057	0.058	0.083	0.115	0.112	0.114	0.118	0.305	0.312	0.138	0.138	0.127	0.132	0.124	0.107	0.082	0.083	0.079	0.063	0.141	0.155	0.147	0.148	0.164	0.162	0.162	0.164	0.163	0.075	0.074	0.076	0.076	0.074	0.06	0.059	0.059	0.059	0.058	0.057	0.167	0.168
Gir01	0.169	0.169	0.169	0.169	0.169	0.17	0.169	0.169	0.168	0.169	0.151	0.142	0.142	0.145	0.139	0.304	0.309	0.154	0.153	0.155	0.153	0.154	0.161	0.162	0.162	0.163	0.165	0.119	0.123	0.124	0.121	0.119	0.124	0.123	0.12	0.123	0.162	0.162	0.162	0.162	0.161	0.166	0.167	0.167	0.166	0.167	0.168	0.161	0.161
Gir02	0.137	0.137	0.137	0.137	0.137	0.139	0.139	0.138	0.139	0.138	0.131	0.128	0.128	0.129	0.127	0.293	0.299	0.143	0.142	0.142	0.141	0.14	0.143	0.139	0.139	0.139	0.136	0.109	0.117	0.116	0.114	0.118	0.122	0.121	0.12	0.121	0.137	0.136	0.137	0.137	0.136	0.137	0.137	0.137	0.137	0.138	0.138	0.153	0.153
Gir03	0.164	0.164	0.164	0.164	0.164	0.165	0.165	0.165	0.164	0.164	0.148	0.139	0.14	0.143	0.137	0.302	0.308	0.153	0.153	0.153	0.151	0.152	0.158	0.159	0.159	0.16	0.16	0.118	0.122	0.124	0.121	0.121	0.124	0.124	0.121	0.124	0.158	0.158	0.158	0.158	0.157	0.162	0.163	0.163	0.162	0.163	0.164	0.16	0.161
Gir04	0.16	0.16	0.16	0.16	0.16	0.161	0.161	0.16	0.16	0.16	0.147	0.139	0.14	0.141	0.137	0.3	0.306	0.152	0.152	0.153	0.15	0.151	0.157	0.156	0.156	0.157	0.157	0.116	0.123	0.123	0.12	0.12	0.125	0.123	0.121	0.124	0.156	0.156	0.156	0.156	0.154	0.158	0.159	0.159	0.158	0.159	0.16	0.159	0.16
Guangfeng01	0.185	0.186	0.185	0.185	0.186	0.186	0.186	0.186	0.185	0.186	0.173	0.17	0.17	0.173	0.169	0.282	0.286	0.16	0.16	0.163	0.163	0.163	0.168	0.174	0.173	0.175	0.182	0.161	0.164	0.165	0.163	0.164	0.165	0.164	0.165	0.164	0.179	0.18	0.18	0.18	0.179	0.184	0.184	0.184	0.183	0.184	0.185	0.158	0.158
Guangfeng02	0.187	0.187	0.187	0.187	0.187	0.188	0.187	0.187	0.186	0.187	0.175	0.17	0.171	0.174	0.169	0.283	0.287	0.16	0.161	0.164	0.161	0.162	0.169	0.175	0.176	0.176	0.183	0.161	0.164	0.164	0.163	0.164	0.165	0.164	0.165	0.163	0.18	0.18	0.181	0.181	0.18	0.185	0.185	0.185	0.184	0.185	0.186	0.158	0.159
Guangfeng03	0.184	0.184	0.184	0.184	0.184	0.185	0.184	0.184	0.183	0.184	0.172	0.169	0.17	0.173	0.168	0.282	0.286	0.16	0.158	0.162	0.161	0.163	0.167	0.173	0.173	0.174	0.18	0.159	0.164	0.163	0.162	0.164	0.165	0.164	0.164	0.164	0.178	0.178	0.178	0.178	0.178	0.182	0.183	0.183	0.182	0.182	0.183	0.158	0.158
Guangfeng04	0.188	0.189	0.188	0.188	0.188	0.189	0.188	0.188	0.188	0.188	0.176	0.171	0.172	0.175	0.17	0.281	0.285	0.162	0.162	0.164	0.163	0.164	0.169	0.176	0.176	0.178	0.184	0.162	0.166	0.166	0.164	0.165	0.167	0.165	0.166	0.165	0.182	0.182	0.182	0.182	0.181	0.186	0.187	0.187	0.186	0.186	0.187	0.159	0.159
Hanwoo01	0.065	0.066	0.065	0.065	0.065	0.067	0.066	0.066	0.064	0.065	0.087	0.115	0.113	0.115	0.119	0.305	0.312	0.135	0.136	0.125	0.129	0.122	0.107	0.086	0.087	0.082	0.068	0.141	0.155	0.146	0.148	0.164	0.162	0.161	0.164	0.163	0.075	0.075	0.076	0.076	0.074	0.067	0.066	0.066	0.067	0.066	0.064	0.165	0.166
Hanwoo02	0.065	0.066	0.065	0.065	0.065	0.067	0.065	0.066	0.065	0.065	0.087	0.116	0.113	0.115	0.119	0.305	0.312	0.135	0.136	0.125	0.13	0.122	0.107	0.086	0.087	0.082	0.068	0.141	0.155	0.147	0.148	0.164	0.162	0.161	0.164	0.163	0.075	0.075	0.076	0.076	0.074	0.067	0.066	0.066	0.067	0.065	0.065	0.165	0.166
Hanwoo03	0.065	0.066	0.065	0.065	0.065	0.066	0.065	0.065	0.064	0.065	0.087	0.115	0.113	0.114	0.119	0.305	0.312	0.135	0.136	0.125	0.13	0.121	0.106	0.085	0.087	0.082	0.068	0.141	0.155	0.146	0.148	0.164	0.161	0.161	0.164	0.163	0.075	0.075	0.076	0.076	0.075	0.067	0.066	0.066	0.067	0.065	0.065	0.165	0.166
Hanwoo04	0.065	0.066	0.065	0.065	0.065	0.066	0.065	0.066	0.064	0.065	0.087	0.115	0.113	0.114	0.119	0.305	0.312	0.135	0.136	0.126	0.13	0.122	0.107	0.085	0.087	0.082	0.068	0.141	0.155	0.147	0.148	0.164	0.161	0.161	0.164	0.162	0.075	0.075	0.076	0.076	0.074	0.067	0.066	0.066	0.067	0.066	0.064	0.165	0.166
Hanwoo05	0.065	0.066	0.065	0.064	0.065	0.066	0.065	0.065	0.064	0.065	0.087	0.115	0.113	0.114	0.119	0.305	0.312	0.135	0.136	0.125	0.129	0.121	0.106	0.085	0.087	0.081	0.067	0.141	0.155	0.146	0.148	0.164	0.161	0.161	0.164	0.162	0.074	0.074	0.076	0.076	0.074	0.067	0.066	0.066	0.067	0.065	0.065	0.165	0.166
Hanwoo06	0.065	0.066	0.065	0.065	0.065	0.066	0.065	0.066	0.064	0.065	0.087	0.116	0.113	0.115	0.119	0.305	0.312	0.135	0.136	0.125	0.129	0.121	0.106	0.086	0.087	0.082	0.068	0.141	0.155	0.147	0.148	0.164	0.162	0.161	0.164	0.163	0.075	0.074	0.075	0.075	0.074	0.067	0.066	0.066	0.067	0.065	0.064	0.165	0.167
Hanwoo07	0.065	0.066	0.066	0.065	0.066	0.067	0.066	0.066	0.065	0.065	0.087	0.116	0.114	0.115	0.119	0.304	0.312	0.135	0.136	0.126	0.13	0.122	0.107	0.086	0.087	0.083	0.068	0.142	0.155	0.147	0.149	0.164	0.162	0.162	0.164	0.163	0.075	0.075	0.076	0.076	0.075	0.068	0.067	0.067	0.068	0.066	0.065	0.165	0.166
Hanwoo08	0.065	0.066	0.065	0.065	0.065	0.067	0.065	0.066	0.064	0.065	0.087	0.115	0.113	0.114	0.119	0.305	0.312	0.135	0.136	0.125	0.13	0.121	0.107	0.086	0.087	0.082	0.068	0.141	0.155	0.147	0.148	0.164	0.161	0.161	0.164	0.163	0.076	0.075	0.076	0.076	0.075	0.067	0.066	0.067	0.067	0.066	0.065	0.165	0.166
Hanwoo09	0.064	0.065	0.064	0.064	0.064	0.066	0.064	0.065	0.063	0.064	0.086	0.115	0.113	0.114	0.119	0.305	0.312	0.135	0.136	0.125	0.13	0.122	0.107	0.085	0.086	0.082	0.067	0.141	0.155	0.146	0.148	0.164	0.161	0.161	0.164	0.163	0.075	0.074	0.076	0.076	0.074	0.066	0.066	0.065	0.066	0.065	0.064	0.165	0.166
Hanwoo10	0.064	0.065	0.065	0.064	0.064	0.066	0.064	0.065	0.063	0.064	0.086	0.115	0.113	0.114	0.119	0.305	0.312	0.135	0.136	0.125	0.129	0.121	0.106	0.085	0.086	0.082	0.067	0.141	0.155	0.146	0.148	0.164	0.161	0.161	0.163	0.163	0.074	0.074	0.076	0.076	0.074	0.066	0.065	0.065	0.066	0.065	0.064	0.165	0.166
Hanwoo11	0.064	0.065	0.064	0.063	0.064	0.065	0.064	0.065	0.064	0.064	0.087	0.115	0.113	0.114	0.119	0.304	0.312	0.135	0.136	0.125	0.13	0.121	0.106	0.085	0.087	0.082	0.067	0.141	0.155	0.146	0.148	0.164	0.162	0.161	0.164	0.163	0.075	0.074	0.076	0.076	0.074	0.066	0.065	0.065	0.066	0.065	0.064	0.165	0.166
Hanwoo12	0.064	0.065	0.064	0.063	0.064	0.066	0.065	0.065	0.064	0.064	0.087	0.115	0.113	0.114	0.119	0.304	0.311	0.135	0.136	0.125	0.13	0.121	0.106	0.085	0.087	0.082	0.067	0.14	0.155	0.146	0.148	0.164	0.161	0.161	0.163	0.163	0.075	0.075	0.076	0.076	0.074	0.067	0.065	0.066	0.066	0.065	0.064	0.165	0.166
Hanwoo13	0.063	0.064	0.064	0.063	0.063	0.065	0.063	0.064	0.061	0.063	0.084	0.114	0.112	0.113	0.117	0.307	0.314	0.133	0.135	0.124	0.128	0.12	0.104	0.083	0.084	0.08	0.066	0.141	0.154	0.146	0.148	0.163	0.161	0.16	0.163	0.162	0.073	0.073	0.074	0.074	0.072	0.065	0.064	0.064	0.064	0.063	0.062	0.164	0.165
Hanwoo14	0.065	0.066	0.065	0.065	0.065	0.067	0.065	0.066	0.064	0.065	0.087	0.115	0.113	0.114	0.119	0.304	0.312	0.135	0.136	0.125	0.129	0.122	0.106	0.085	0.087	0.082	0.067	0.141	0.155	0.147	0.148	0.164	0.161	0.161	0.164	0.162	0.075	0.074	0.076	0.076	0.074	0.067	0.066	0.066	0.067	0.065	0.064	0.165	0.166
Hanwoo15	0.064	0.065	0.065	0.064	0.065	0.066	0.065	0.065	0.064	0.064	0.086	0.115	0.113	0.114	0.119	0.305	0.312	0.135	0.136	0.125	0.129	0.121	0.106	0.085	0.087	0.081	0.067	0.141	0.155	0.147	0.148	0.164	0.161	0.161	0.164	0.163	0.074	0.074	0.076	0.076	0.074	0.066	0.065	0.065	0.066	0.065	0.064	0.165	0.166
Hanwoo16	0.065	0.066	0.065	0.064	0.065	0.066	0.065	0.066	0.065	0.065	0.087	0.116	0.113	0.114	0.119	0.305	0.312	0.135	0.136	0.125	0.13	0.122	0.107	0.085	0.088	0.082	0.068	0.141	0.155	0.147	0.148	0.164	0.162	0.161	0.164	0.163	0.075	0.075	0.076	0.076	0.075	0.067	0.066	0.067	0.067	0.066	0.065	0.165	0.166
Hanwoo17	0.065	0.066	0.065	0.065	0.065	0.066	0.065	0.066	0.064	0.065	0.087	0.116	0.113	0.115	0.119	0.304	0.312	0.136	0.136	0.125	0.129	0.121	0.107	0.086	0.087	0.082	0.068	0.141	0.155	0.147	0.148	0.164	0.161	0.161	0.164	0.163	0.075	0.075	0.076	0.076	0.075	0.067	0.066	0.067	0.067	0.066	0.065	0.165	0.166
Hanwoo18	0.065	0.066	0.065	0.065	0.066	0.067	0.066	0.066	0.065	0.065	0.087	0.115	0.114	0.115	0.119	0.304	0.311	0.135	0.136	0.125	0.129	0.122	0.107	0.085	0.087	0.082	0.068	0.141	0.155	0.147	0.148	0.164	0.162	0.161	0.164	0.163	0.075	0.075	0.076	0.076	0.075	0.067	0.066	0.067	0.067	0.066	0.065	0.165	0.166
Hariana	0.173	0.174	0.174	0.173	0.174	0.174	0.174	0.174	0.173	0.174	0.154	0.143	0.144	0.147	0.14	0.305	0.31	0.153	0.154	0.156	0.153	0.154	0.163	0.165	0.165	0.166	0.169	0.123	0.124	0.127	0.124	0.121	0.123	0.123	0.123	0.122	0.165	0.166	0.165	0.165	0.164	0.17	0.171	0.171	0.171	0.171	0.173	0.16	0.162
Hereford01	0.056	0.057	0.056	0.055	0.056	0.058	0.056	0.057	0.056	0.057	0.084	0.116	0.114	0.115	0.12	0.304	0.312	0.139	0.139	0.129	0.133	0.125	0.107	0.084	0.084	0.08	0.064	0.14	0.156	0.147	0.148	0.166	0.163	0.163	0.166	0.165	0.075	0.075	0.077	0.077	0.075	0.06	0.059	0.058	0.06	0.059	0.058	0.168	0.169
Hereford02	0.056	0.056	0.056	0.055	0.056	0.058	0.057	0.057	0.056	0.057	0.085	0.116	0.114	0.115	0.12	0.304	0.312	0.139	0.139	0.129	0.133	0.125	0.108	0.083	0.084	0.08	0.064	0.14	0.156	0.146	0.148	0.166	0.163	0.163	0.166	0.164	0.076	0.075	0.077	0.077	0.075	0.06	0.058	0.059	0.06	0.059	0.058	0.168	0.168
Hereford03	0.056	0.057	0.056	0.055	0.056	0.058	0.057	0.057	0.056	0.056	0.085	0.117	0.114	0.115	0.12	0.304	0.312	0.139	0.139	0.129	0.133	0.125	0.107	0.083	0.084	0.08	0.064	0.14	0.156	0.146	0.148	0.166	0.163	0.163	0.165	0.164	0.076	0.075	0.077	0.077	0.075	0.06	0.058	0.059	0.06	0.059	0.058	0.168	0.168
Hereford04	0.056	0.057	0.056	0.056	0.056	0.058	0.057	0.057	0.056	0.057	0.085	0.117	0.115	0.115	0.121	0.304	0.312	0.14	0.14	0.129	0.133	0.126	0.108	0.084	0.084	0.08	0.065	0.14	0.156	0.147	0.148	0.166	0.164	0.163	0.166	0.165	0.076	0.076	0.078	0.078	0.076	0.061	0.059	0.059	0.061	0.06	0.058	0.168	0.169
Hereford05	0.056	0.057	0.056	0.055	0.056	0.058	0.057	0.057	0.056	0.057	0.085	0.117	0.114	0.115	0.12	0.304	0.312	0.139	0.139	0.129	0.132	0.125	0.108	0.083	0.084	0.08	0.064	0.14	0.156	0.146	0.148	0.166	0.163	0.162	0.166	0.164	0.076	0.075	0.077	0.077	0.075	0.06	0.059	0.059	0.06	0.059	0.058	0.168	0.168
Hereford06	0.056	0.057	0.056	0.056	0.056	0.058	0.057	0.057	0.056	0.057	0.085	0.116	0.114	0.115	0.12	0.305	0.312	0.139	0.139	0.129	0.133	0.125	0.107	0.083	0.084	0.08	0.064	0.14	0.156	0.147	0.148	0.166	0.163	0.162	0.166	0.165	0.076	0.075	0.077	0.078	0.075	0.06	0.058	0.059	0.06	0.06	0.058	0.168	0.168
Hereford07	0.056	0.057	0.056	0.056	0.056	0.058	0.056	0.057	0.056	0.056	0.084	0.116	0.114	0.115	0.12	0.305	0.312	0.139	0.139	0.128	0.132	0.125	0.107	0.083	0.084	0.079	0.064	0.14	0.156	0.146	0.148	0.165	0.163	0.162	0.165	0.164	0.076	0.075	0.077	0.077	0.075	0.06	0.058	0.059	0.06	0.059	0.057	0.167	0.168
Hereford08	0.056	0.057	0.056	0.055	0.056	0.057	0.056	0.057	0.056	0.056	0.084	0.116	0.114	0.115	0.12	0.305	0.312	0.139	0.139	0.128	0.132	0.125	0.107	0.083	0.084	0.079	0.064	0.14	0.155	0.147	0.148	0.165	0.163	0.163	0.165	0.164	0.075	0.075	0.077	0.077	0.075	0.06	0.058	0.059	0.06	0.059	0.057	0.168	0.168
Hereford09	0.056	0.057	0.056	0.056	0.056	0.057	0.057	0.057	0.056	0.057	0.084	0.116	0.114	0.115	0.12	0.305	0.312	0.139	0.139	0.128	0.132	0.125	0.107	0.083	0.084	0.08	0.064	0.14	0.156	0.147	0.148	0.165	0.163	0.162	0.165	0.165	0.075	0.075	0.077	0.077	0.075	0.06	0.058	0.059	0.06	0.059	0.058	0.168	0.168
Hereford10	0.055	0.056	0.056	0.055	0.056	0.057	0.056	0.056	0.056	0.056	0.084	0.116	0.114	0.115	0.12	0.304	0.312	0.139	0.139	0.128	0.132	0.125	0.107	0.083	0.084	0.079	0.064	0.14	0.156	0.147	0.148	0.165	0.163	0.162	0.165	0.164	0.075	0.075	0.077	0.077	0.075	0.06	0.058	0.058	0.059	0.058	0.058	0.168	0.168
Holstein01	0.057	0.058	0.056	0.057	0.057	0.058	0.057	0.057	0.055	0.056	0.082	0.115	0.113	0.114	0.119	0.305	0.312	0.138	0.139	0.128	0.132	0.124	0.107	0.083	0.084	0.079	0.063	0.141	0.156	0.147	0.149	0.165	0.162	0.162	0.165	0.164	0.075	0.074	0.077	0.077	0.074	0.06	0.059	0.059	0.06	0.059	0.057	0.168	0.168
Holstein02	0.056	0.057	0.056	0.056	0.056	0.058	0.056	0.057	0.056	0.056	0.083	0.116	0.114	0.114	0.119	0.305	0.312	0.138	0.139	0.128	0.132	0.125	0.107	0.083	0.084	0.079	0.062	0.141	0.156	0.147	0.148	0.165	0.163	0.162	0.165	0.164	0.075	0.075	0.076	0.076	0.074	0.06	0.059	0.059	0.06	0.059	0.057	0.167	0.168
Holstein03	0.056	0.057	0.056	0.056	0.056	0.058	0.056	0.057	0.055	0.056	0.081	0.115	0.112	0.114	0.118	0.305	0.312	0.137	0.138	0.127	0.131	0.124	0.106	0.082	0.083	0.078	0.061	0.14	0.155	0.146	0.148	0.164	0.162	0.161	0.164	0.163	0.074	0.073	0.076	0.076	0.073	0.059	0.058	0.059	0.059	0.058	0.057	0.167	0.168
Holstein04	0.056	0.057	0.056	0.056	0.056	0.058	0.056	0.057	0.055	0.056	0.081	0.115	0.113	0.114	0.119	0.305	0.312	0.138	0.138	0.127	0.132	0.124	0.106	0.083	0.083	0.078	0.062	0.141	0.155	0.147	0.148	0.165	0.162	0.162	0.165	0.163	0.074	0.074	0.076	0.076	0.074	0.06	0.059	0.059	0.06	0.058	0.057	0.167	0.168
Holstein05	0.057	0.058	0.056	0.057	0.057	0.059	0.057	0.057	0.056	0.057	0.082	0.115	0.113	0.114	0.119	0.305	0.312	0.138	0.139	0.128	0.132	0.125	0.107	0.083	0.084	0.079	0.062	0.141	0.156	0.147	0.149	0.165	0.163	0.162	0.165	0.164	0.075	0.074	0.077	0.077	0.074	0.06	0.059	0.06	0.06	0.059	0.058	0.167	0.168
Holstein06	0.057	0.058	0.057	0.057	0.057	0.058	0.057	0.057	0.056	0.057	0.082	0.116	0.114	0.115	0.12	0.305	0.312	0.138	0.139	0.128	0.132	0.125	0.107	0.083	0.084	0.079	0.062	0.141	0.156	0.147	0.149	0.165	0.163	0.162	0.165	0.164	0.074	0.074	0.077	0.077	0.074	0.06	0.059	0.06	0.06	0.059	0.058	0.168	0.168
Holstein07	0.057	0.058	0.057	0.057	0.057	0.058	0.057	0.057	0.056	0.057	0.082	0.116	0.114	0.115	0.12	0.305	0.312	0.139	0.139	0.129	0.133	0.125	0.107	0.084	0.084	0.08	0.063	0.142	0.156	0.147	0.149	0.166	0.163	0.163	0.166	0.164	0.075	0.075	0.077	0.077	0.075	0.061	0.059	0.06	0.061	0.06	0.058	0.168	0.169
Holstein08	0.057	0.058	0.057	0.057	0.057	0.058	0.057	0.057	0.055	0.057	0.08	0.116	0.113	0.114	0.119	0.305	0.312	0.138	0.138	0.128	0.132	0.125	0.107	0.083	0.084	0.079	0.061	0.141	0.156	0.147	0.149	0.165	0.163	0.162	0.165	0.164	0.074	0.074	0.077	0.077	0.074	0.06	0.059	0.06	0.06	0.059	0.057	0.167	0.168
Holstein09	0.057	0.058	0.057	0.057	0.058	0.059	0.057	0.058	0.057	0.057	0.083	0.116	0.114	0.115	0.12	0.305	0.313	0.139	0.139	0.129	0.133	0.125	0.108	0.084	0.085	0.08	0.063	0.142	0.156	0.147	0.149	0.166	0.163	0.163	0.165	0.164	0.075	0.075	0.077	0.077	0.075	0.061	0.06	0.06	0.06	0.06	0.058	0.168	0.169
Holstein10	0.057	0.058	0.056	0.057	0.057	0.058	0.057	0.058	0.056	0.057	0.083	0.115	0.113	0.114	0.12	0.305	0.312	0.138	0.139	0.128	0.132	0.125	0.107	0.084	0.084	0.079	0.063	0.141	0.156	0.147	0.149	0.165	0.163	0.162	0.165	0.164	0.075	0.075	0.077	0.077	0.074	0.06	0.059	0.06	0.06	0.059	0.058	0.167	0.168
Jersey01	0.057	0.057	0.056	0.056	0.056	0.058	0.057	0.057	0.057	0.057	0.084	0.115	0.113	0.113	0.118	0.304	0.311	0.138	0.138	0.128	0.132	0.124	0.106	0.082	0.083	0.079	0.064	0.14	0.155	0.146	0.148	0.165	0.162	0.161	0.164	0.163	0.075	0.074	0.076	0.076	0.074	0.06	0.058	0.059	0.059	0.058	0.057	0.167	0.167
Jersey02	0.059	0.059	0.059	0.058	0.059	0.06	0.059	0.059	0.059	0.059	0.086	0.117	0.115	0.115	0.12	0.305	0.312	0.14	0.14	0.13	0.134	0.126	0.109	0.085	0.086	0.081	0.066	0.141	0.157	0.147	0.149	0.167	0.164	0.163	0.166	0.165	0.077	0.076	0.078	0.078	0.076	0.062	0.061	0.061	0.062	0.06	0.059	0.168	0.169
Jersey03	0.054	0.055	0.053	0.053	0.054	0.056	0.056	0.056	0.056	0.055	0.083	0.113	0.111	0.112	0.117	0.302	0.309	0.137	0.137	0.127	0.131	0.123	0.106	0.081	0.082	0.078	0.062	0.138	0.153	0.144	0.146	0.163	0.161	0.16	0.163	0.162	0.073	0.073	0.074	0.075	0.073	0.058	0.057	0.057	0.058	0.057	0.056	0.165	0.166
Jian01	0.197	0.197	0.197	0.197	0.197	0.198	0.197	0.197	0.196	0.197	0.183	0.177	0.178	0.181	0.176	0.28	0.284	0.165	0.165	0.169	0.167	0.168	0.175	0.183	0.183	0.185	0.193	0.165	0.169	0.169	0.167	0.167	0.169	0.168	0.169	0.168	0.19	0.191	0.19	0.19	0.189	0.195	0.195	0.195	0.195	0.195	0.196	0.16	0.162
Jian02	0.193	0.193	0.193	0.193	0.193	0.194	0.193	0.193	0.193	0.193	0.18	0.174	0.175	0.178	0.172	0.281	0.284	0.163	0.163	0.166	0.163	0.165	0.173	0.18	0.18	0.182	0.189	0.162	0.166	0.166	0.164	0.165	0.167	0.165	0.165	0.165	0.186	0.186	0.187	0.187	0.186	0.191	0.192	0.192	0.191	0.192	0.192	0.158	0.162
Jian03	0.194	0.195	0.194	0.194	0.194	0.195	0.195	0.194	0.194	0.194	0.181	0.175	0.175	0.178	0.173	0.282	0.285	0.164	0.164	0.165	0.165	0.167	0.174	0.182	0.181	0.183	0.19	0.162	0.165	0.166	0.165	0.164	0.166	0.165	0.165	0.165	0.188	0.188	0.188	0.188	0.187	0.192	0.193	0.193	0.192	0.192	0.194	0.158	0.161
Jian04	0.194	0.195	0.194	0.194	0.194	0.195	0.195	0.195	0.194	0.195	0.18	0.174	0.175	0.178	0.172	0.282	0.286	0.162	0.162	0.166	0.164	0.167	0.173	0.181	0.181	0.183	0.19	0.162	0.165	0.166	0.164	0.164	0.166	0.164	0.165	0.164	0.187	0.187	0.188	0.188	0.187	0.192	0.193	0.193	0.192	0.193	0.194	0.159	0.161
JiaxianRed01	0.116	0.116	0.116	0.116	0.116	0.117	0.116	0.116	0.114	0.116	0.118	0.133	0.131	0.134	0.133	0.296	0.301	0.138	0.138	0.131	0.136	0.13	0.126	0.117	0.119	0.118	0.115	0.144	0.152	0.148	0.149	0.156	0.156	0.154	0.156	0.155	0.117	0.117	0.118	0.118	0.116	0.115	0.115	0.115	0.115	0.114	0.115	0.155	0.157
JiaxianRed02	0.103	0.104	0.103	0.103	0.104	0.104	0.103	0.103	0.102	0.103	0.109	0.126	0.125	0.127	0.128	0.298	0.304	0.135	0.136	0.13	0.132	0.127	0.121	0.109	0.11	0.108	0.102	0.143	0.152	0.147	0.147	0.157	0.156	0.155	0.157	0.156	0.106	0.106	0.107	0.107	0.105	0.103	0.103	0.103	0.102	0.102	0.102	0.155	0.158
JiaxianRed03	0.091	0.092	0.092	0.091	0.092	0.093	0.092	0.092	0.09	0.091	0.102	0.123	0.122	0.124	0.126	0.3	0.306	0.136	0.137	0.129	0.132	0.124	0.117	0.102	0.103	0.095	0.093	0.142	0.152	0.146	0.147	0.158	0.156	0.156	0.158	0.157	0.098	0.098	0.1	0.1	0.098	0.092	0.092	0.092	0.091	0.091	0.091	0.158	0.161
JiaxianRed04	0.107	0.108	0.108	0.107	0.107	0.109	0.108	0.108	0.106	0.107	0.113	0.129	0.128	0.131	0.13	0.296	0.302	0.137	0.137	0.132	0.133	0.128	0.123	0.113	0.113	0.112	0.107	0.144	0.153	0.148	0.149	0.158	0.157	0.156	0.159	0.156	0.11	0.11	0.111	0.111	0.109	0.107	0.107	0.108	0.107	0.107	0.107	0.156	0.159
JiaxianRed05	0.101	0.102	0.101	0.101	0.101	0.102	0.101	0.101	0.1	0.101	0.108	0.125	0.125	0.127	0.127	0.299	0.305	0.135	0.136	0.129	0.132	0.126	0.12	0.109	0.108	0.107	0.1	0.142	0.151	0.146	0.146	0.156	0.156	0.155	0.157	0.155	0.104	0.104	0.105	0.105	0.103	0.101	0.101	0.101	0.101	0.1	0.1	0.156	0.158
Jingjiang01	0.183	0.183	0.183	0.183	0.183	0.184	0.183	0.183	0.182	0.183	0.171	0.168	0.169	0.171	0.167	0.282	0.287	0.159	0.159	0.161	0.16	0.16	0.167	0.172	0.172	0.173	0.179	0.16	0.164	0.163	0.162	0.163	0.164	0.163	0.164	0.164	0.178	0.178	0.177	0.177	0.177	0.181	0.182	0.182	0.181	0.181	0.182	0.157	0.159
Jingjiang03	0.176	0.176	0.176	0.176	0.176	0.177	0.176	0.176	0.175	0.176	0.165	0.163	0.164	0.166	0.162	0.284	0.289	0.155	0.156	0.157	0.156	0.156	0.161	0.165	0.166	0.166	0.172	0.157	0.161	0.161	0.159	0.161	0.162	0.161	0.162	0.161	0.17	0.171	0.171	0.171	0.169	0.174	0.175	0.175	0.174	0.174	0.175	0.156	0.157
Jingjiang04	0.179	0.18	0.179	0.179	0.179	0.18	0.179	0.179	0.178	0.179	0.167	0.165	0.165	0.168	0.163	0.285	0.29	0.156	0.156	0.16	0.157	0.158	0.163	0.168	0.168	0.169	0.175	0.158	0.16	0.161	0.16	0.16	0.162	0.161	0.162	0.161	0.173	0.173	0.173	0.173	0.172	0.177	0.178	0.178	0.177	0.177	0.178	0.156	0.156
Kazakh02	0.066	0.068	0.067	0.066	0.067	0.068	0.067	0.067	0.065	0.067	0.087	0.115	0.113	0.115	0.118	0.304	0.311	0.135	0.136	0.126	0.13	0.123	0.108	0.086	0.087	0.084	0.07	0.139	0.152	0.144	0.145	0.16	0.158	0.158	0.16	0.159	0.079	0.079	0.081	0.08	0.078	0.068	0.067	0.067	0.068	0.066	0.066	0.163	0.165
Kazakh03	0.064	0.065	0.064	0.063	0.064	0.065	0.064	0.064	0.062	0.064	0.086	0.114	0.112	0.114	0.118	0.304	0.311	0.135	0.136	0.126	0.13	0.122	0.107	0.085	0.086	0.081	0.067	0.139	0.152	0.145	0.146	0.161	0.159	0.158	0.161	0.16	0.076	0.076	0.078	0.078	0.076	0.065	0.064	0.064	0.065	0.063	0.062	0.164	0.165
Kazakh04	0.067	0.067	0.067	0.066	0.067	0.068	0.067	0.067	0.065	0.067	0.087	0.114	0.113	0.114	0.118	0.304	0.311	0.135	0.135	0.126	0.13	0.122	0.108	0.086	0.087	0.083	0.07	0.139	0.151	0.144	0.145	0.16	0.158	0.157	0.16	0.158	0.078	0.078	0.08	0.08	0.078	0.068	0.067	0.067	0.067	0.067	0.066	0.163	0.164
Kazakh05	0.068	0.069	0.069	0.068	0.068	0.07	0.068	0.069	0.067	0.068	0.088	0.115	0.113	0.114	0.118	0.304	0.311	0.135	0.135	0.126	0.129	0.122	0.108	0.087	0.088	0.084	0.071	0.139	0.151	0.143	0.145	0.159	0.157	0.156	0.159	0.158	0.079	0.079	0.081	0.081	0.079	0.069	0.069	0.069	0.07	0.068	0.068	0.162	0.164
Kazakh06	0.066	0.067	0.066	0.066	0.066	0.067	0.066	0.066	0.065	0.066	0.086	0.115	0.112	0.114	0.118	0.304	0.311	0.135	0.136	0.126	0.13	0.123	0.107	0.086	0.088	0.083	0.069	0.139	0.152	0.145	0.146	0.161	0.159	0.158	0.16	0.159	0.079	0.078	0.08	0.08	0.077	0.067	0.067	0.067	0.067	0.066	0.065	0.163	0.165
Kazakh07	0.072	0.072	0.072	0.071	0.072	0.073	0.072	0.072	0.072	0.072	0.092	0.118	0.117	0.118	0.121	0.304	0.311	0.139	0.139	0.13	0.134	0.126	0.112	0.091	0.093	0.09	0.075	0.14	0.154	0.145	0.147	0.162	0.16	0.159	0.162	0.161	0.084	0.083	0.085	0.085	0.083	0.074	0.073	0.073	0.074	0.073	0.072	0.166	0.167
Kazakh08	0.065	0.066	0.065	0.065	0.065	0.066	0.065	0.065	0.064	0.065	0.086	0.114	0.112	0.114	0.118	0.304	0.311	0.136	0.136	0.126	0.13	0.123	0.107	0.085	0.086	0.083	0.069	0.139	0.152	0.144	0.146	0.161	0.158	0.158	0.161	0.159	0.078	0.077	0.079	0.079	0.077	0.066	0.065	0.065	0.066	0.065	0.064	0.164	0.165
Kazakh09	0.067	0.068	0.067	0.067	0.067	0.068	0.067	0.067	0.066	0.067	0.087	0.115	0.113	0.114	0.118	0.304	0.311	0.135	0.136	0.126	0.13	0.122	0.108	0.087	0.088	0.083	0.07	0.139	0.152	0.144	0.146	0.16	0.158	0.158	0.16	0.159	0.078	0.078	0.08	0.08	0.078	0.068	0.068	0.068	0.068	0.067	0.066	0.163	0.165
Kazakh10	0.064	0.065	0.064	0.064	0.064	0.065	0.064	0.064	0.063	0.064	0.085	0.114	0.113	0.114	0.118	0.304	0.311	0.136	0.136	0.126	0.13	0.123	0.108	0.085	0.086	0.082	0.068	0.139	0.153	0.145	0.146	0.161	0.159	0.159	0.161	0.16	0.077	0.077	0.079	0.079	0.077	0.065	0.065	0.065	0.065	0.064	0.063	0.164	0.165
Kuchinoshima	0.067	0.068	0.067	0.067	0.068	0.069	0.069	0.069	0.07	0.068	0.093	0.121	0.119	0.118	0.125	0.305	0.313	0.141	0.142	0.131	0.135	0.127	0.113	0.091	0.093	0.088	0.073	0.144	0.159	0.15	0.152	0.169	0.166	0.166	0.168	0.168	0.08	0.08	0.08	0.081	0.08	0.071	0.07	0.07	0.071	0.07	0.068	0.17	0.171
Leiqiong01	0.199	0.199	0.199	0.199	0.199	0.2	0.2	0.199	0.199	0.199	0.184	0.177	0.178	0.18	0.175	0.281	0.285	0.165	0.165	0.169	0.168	0.17	0.177	0.185	0.185	0.188	0.195	0.162	0.165	0.165	0.165	0.164	0.166	0.164	0.164	0.164	0.192	0.192	0.192	0.192	0.191	0.197	0.198	0.198	0.197	0.198	0.199	0.161	0.163
Leiqiong02	0.202	0.203	0.202	0.202	0.202	0.203	0.203	0.203	0.202	0.203	0.188	0.18	0.181	0.183	0.179	0.279	0.283	0.168	0.168	0.172	0.171	0.173	0.18	0.189	0.188	0.191	0.198	0.166	0.169	0.169	0.168	0.168	0.17	0.168	0.168	0.168	0.195	0.195	0.196	0.196	0.194	0.2	0.201	0.201	0.2	0.201	0.202	0.161	0.164
Leiqiong03	0.202	0.202	0.202	0.202	0.202	0.203	0.202	0.202	0.202	0.202	0.187	0.18	0.18	0.183	0.177	0.279	0.283	0.167	0.167	0.171	0.169	0.172	0.18	0.188	0.188	0.19	0.198	0.165	0.168	0.169	0.168	0.167	0.169	0.168	0.167	0.167	0.195	0.195	0.195	0.195	0.194	0.2	0.201	0.201	0.2	0.2	0.201	0.162	0.163
Limousin	0.058	0.059	0.058	0.058	0.058	0.06	0.058	0.058	0.057	0.058	0.083	0.114	0.112	0.113	0.118	0.305	0.312	0.137	0.138	0.127	0.131	0.124	0.106	0.08	0.08	0.076	0.063	0.14	0.155	0.146	0.148	0.164	0.162	0.161	0.164	0.163	0.074	0.074	0.076	0.076	0.074	0.058	0.058	0.058	0.058	0.056	0.055	0.167	0.167
Lingnan01	0.136	0.136	0.136	0.136	0.136	0.137	0.136	0.136	0.134	0.136	0.132	0.14	0.14	0.142	0.14	0.293	0.299	0.14	0.141	0.138	0.139	0.138	0.137	0.132	0.134	0.133	0.133	0.146	0.153	0.15	0.149	0.154	0.154	0.154	0.155	0.154	0.133	0.133	0.134	0.134	0.132	0.134	0.135	0.135	0.134	0.134	0.135	0.153	0.154
Lingnan02	0.137	0.137	0.137	0.136	0.137	0.138	0.138	0.138	0.137	0.138	0.138	0.146	0.145	0.147	0.146	0.295	0.3	0.149	0.15	0.147	0.147	0.145	0.146	0.138	0.139	0.139	0.136	0.148	0.156	0.153	0.153	0.16	0.16	0.159	0.16	0.16	0.138	0.138	0.138	0.138	0.137	0.137	0.137	0.137	0.137	0.137	0.137	0.161	0.163
Lingnan03	0.142	0.143	0.142	0.142	0.142	0.143	0.142	0.142	0.141	0.142	0.137	0.143	0.143	0.147	0.143	0.292	0.298	0.142	0.143	0.14	0.142	0.139	0.14	0.138	0.14	0.138	0.139	0.146	0.152	0.149	0.149	0.154	0.154	0.153	0.154	0.153	0.14	0.14	0.14	0.14	0.138	0.141	0.141	0.141	0.141	0.141	0.141	0.151	0.155
Lingnan04	0.142	0.142	0.142	0.142	0.142	0.143	0.142	0.142	0.141	0.142	0.137	0.143	0.142	0.146	0.143	0.292	0.297	0.142	0.144	0.14	0.142	0.14	0.14	0.138	0.138	0.138	0.139	0.147	0.152	0.15	0.15	0.154	0.155	0.154	0.155	0.154	0.139	0.139	0.139	0.139	0.138	0.14	0.141	0.141	0.14	0.14	0.141	0.153	0.154
Lingnan05	0.142	0.143	0.142	0.142	0.143	0.143	0.143	0.143	0.142	0.142	0.138	0.144	0.143	0.147	0.143	0.292	0.297	0.143	0.143	0.141	0.142	0.14	0.141	0.138	0.139	0.139	0.14	0.147	0.153	0.15	0.149	0.154	0.154	0.154	0.155	0.153	0.14	0.14	0.14	0.14	0.139	0.141	0.141	0.141	0.14	0.141	0.141	0.153	0.154
Lingnan06	0.131	0.132	0.131	0.131	0.131	0.132	0.131	0.132	0.13	0.131	0.13	0.138	0.138	0.14	0.138	0.293	0.298	0.141	0.141	0.136	0.138	0.137	0.135	0.13	0.131	0.13	0.129	0.145	0.151	0.148	0.148	0.154	0.153	0.154	0.155	0.153	0.13	0.13	0.131	0.131	0.129	0.13	0.131	0.131	0.13	0.13	0.13	0.152	0.155
Lingnan07	0.128	0.128	0.128	0.128	0.128	0.129	0.128	0.128	0.126	0.128	0.126	0.137	0.136	0.139	0.137	0.294	0.3	0.138	0.138	0.135	0.137	0.134	0.132	0.128	0.127	0.127	0.126	0.146	0.152	0.149	0.149	0.155	0.155	0.153	0.155	0.154	0.126	0.126	0.128	0.128	0.127	0.127	0.127	0.128	0.127	0.127	0.127	0.153	0.155
Lingnan08	0.142	0.142	0.142	0.142	0.142	0.143	0.142	0.142	0.142	0.142	0.14	0.147	0.146	0.148	0.146	0.294	0.3	0.148	0.149	0.147	0.147	0.145	0.146	0.141	0.142	0.142	0.14	0.149	0.156	0.154	0.153	0.159	0.16	0.158	0.159	0.158	0.141	0.141	0.14	0.14	0.139	0.141	0.141	0.141	0.141	0.141	0.141	0.16	0.162
Luxi01	0.123	0.123	0.123	0.123	0.123	0.124	0.123	0.123	0.121	0.122	0.123	0.136	0.135	0.138	0.136	0.294	0.3	0.141	0.142	0.136	0.138	0.134	0.13	0.123	0.123	0.122	0.121	0.147	0.155	0.151	0.151	0.158	0.157	0.156	0.158	0.157	0.123	0.123	0.126	0.125	0.123	0.122	0.122	0.122	0.121	0.12	0.121	0.154	0.155
Luxi02	0.119	0.12	0.119	0.119	0.12	0.121	0.119	0.12	0.118	0.119	0.121	0.134	0.134	0.137	0.135	0.294	0.3	0.139	0.14	0.135	0.137	0.134	0.128	0.12	0.119	0.119	0.118	0.147	0.155	0.151	0.151	0.158	0.157	0.156	0.158	0.157	0.121	0.121	0.122	0.122	0.12	0.118	0.118	0.118	0.118	0.117	0.118	0.154	0.156
Luxi03	0.094	0.095	0.094	0.094	0.094	0.095	0.094	0.094	0.093	0.094	0.105	0.125	0.124	0.125	0.126	0.299	0.305	0.136	0.137	0.131	0.132	0.127	0.119	0.102	0.101	0.101	0.096	0.142	0.152	0.145	0.147	0.157	0.156	0.155	0.158	0.157	0.102	0.101	0.103	0.103	0.101	0.094	0.094	0.094	0.093	0.092	0.092	0.157	0.16
Luxi04	0.114	0.115	0.114	0.114	0.114	0.115	0.114	0.114	0.113	0.113	0.118	0.133	0.131	0.135	0.133	0.296	0.302	0.14	0.14	0.134	0.137	0.134	0.127	0.118	0.117	0.117	0.113	0.145	0.153	0.148	0.149	0.156	0.157	0.156	0.157	0.156	0.117	0.117	0.118	0.118	0.116	0.113	0.113	0.113	0.113	0.112	0.112	0.154	0.157
Luxi05	0.111	0.112	0.111	0.111	0.111	0.112	0.111	0.112	0.11	0.111	0.116	0.132	0.13	0.134	0.133	0.296	0.302	0.139	0.14	0.134	0.137	0.133	0.124	0.116	0.116	0.113	0.111	0.146	0.154	0.15	0.15	0.159	0.157	0.157	0.159	0.158	0.114	0.114	0.116	0.116	0.114	0.11	0.11	0.11	0.109	0.109	0.109	0.157	0.158
MaineAnjou01	0.055	0.055	0.055	0.054	0.054	0.055	0.055	0.055	0.054	0.054	0.083	0.115	0.113	0.114	0.119	0.305	0.312	0.138	0.138	0.128	0.132	0.124	0.107	0.083	0.083	0.078	0.063	0.141	0.156	0.146	0.149	0.165	0.163	0.162	0.165	0.164	0.075	0.074	0.076	0.077	0.074	0.058	0.057	0.057	0.058	0.057	0.055	0.167	0.168
MaineAnjou02	0.054	0.056	0.055	0.055	0.054	0.055	0.054	0.055	0.054	0.055	0.083	0.115	0.113	0.114	0.119	0.305	0.312	0.138	0.138	0.128	0.132	0.124	0.106	0.083	0.083	0.078	0.063	0.141	0.155	0.147	0.148	0.165	0.162	0.162	0.165	0.164	0.074	0.074	0.076	0.076	0.074	0.058	0.057	0.058	0.059	0.057	0.055	0.167	0.168
MaineAnjou03	0.055	0.056	0.056	0.055	0.055	0.056	0.055	0.056	0.054	0.055	0.084	0.115	0.113	0.114	0.119	0.305	0.312	0.138	0.138	0.128	0.132	0.124	0.107	0.083	0.083	0.079	0.064	0.141	0.156	0.147	0.149	0.165	0.162	0.162	0.165	0.164	0.075	0.075	0.077	0.077	0.074	0.058	0.057	0.058	0.059	0.057	0.055	0.167	0.168
MaineAnjou04	0.055	0.055	0.055	0.054	0.055	0.055	0.054	0.055	0.053	0.054	0.083	0.115	0.113	0.114	0.119	0.305	0.312	0.138	0.138	0.128	0.132	0.124	0.107	0.082	0.083	0.078	0.063	0.141	0.155	0.147	0.148	0.165	0.162	0.162	0.165	0.164	0.075	0.074	0.076	0.076	0.074	0.058	0.057	0.058	0.058	0.057	0.055	0.167	0.168
MaineAnjou05	0.055	0.056	0.055	0.054	0.055	0.056	0.055	0.055	0.054	0.055	0.083	0.115	0.113	0.114	0.119	0.305	0.312	0.138	0.138	0.128	0.132	0.125	0.107	0.083	0.084	0.078	0.063	0.141	0.156	0.147	0.148	0.165	0.162	0.162	0.165	0.164	0.075	0.075	0.077	0.077	0.074	0.058	0.057	0.058	0.058	0.057	0.056	0.167	0.168
MaineAnjou06	0.055	0.056	0.055	0.054	0.055	0.056	0.054	0.055	0.054	0.054	0.083	0.115	0.113	0.114	0.119	0.305	0.312	0.138	0.139	0.128	0.132	0.125	0.107	0.083	0.083	0.078	0.064	0.141	0.156	0.147	0.149	0.165	0.162	0.162	0.165	0.164	0.075	0.075	0.077	0.077	0.074	0.058	0.058	0.058	0.059	0.057	0.055	0.167	0.168
Mishima01	0.068	0.069	0.068	0.068	0.068	0.07	0.069	0.069	0.07	0.069	0.093	0.12	0.118	0.118	0.124	0.305	0.313	0.141	0.141	0.131	0.135	0.127	0.112	0.09	0.092	0.088	0.073	0.144	0.159	0.15	0.152	0.169	0.166	0.166	0.168	0.168	0.08	0.08	0.081	0.081	0.08	0.071	0.07	0.071	0.072	0.07	0.069	0.17	0.171
Mishima02	0.068	0.069	0.068	0.068	0.069	0.07	0.07	0.07	0.07	0.069	0.093	0.121	0.118	0.119	0.124	0.305	0.313	0.141	0.142	0.131	0.135	0.127	0.113	0.091	0.093	0.088	0.073	0.144	0.159	0.15	0.152	0.169	0.166	0.166	0.168	0.167	0.08	0.08	0.081	0.081	0.08	0.072	0.071	0.071	0.072	0.071	0.069	0.17	0.171
Mishima03	0.066	0.067	0.066	0.066	0.066	0.068	0.067	0.068	0.068	0.067	0.091	0.119	0.117	0.117	0.123	0.305	0.312	0.14	0.14	0.129	0.134	0.126	0.111	0.089	0.091	0.086	0.071	0.142	0.158	0.149	0.15	0.167	0.165	0.165	0.167	0.166	0.079	0.078	0.079	0.079	0.078	0.07	0.069	0.069	0.07	0.069	0.067	0.169	0.17
Mishima04	0.068	0.069	0.068	0.068	0.068	0.07	0.069	0.069	0.07	0.069	0.093	0.12	0.118	0.118	0.124	0.305	0.313	0.141	0.141	0.131	0.135	0.127	0.112	0.09	0.092	0.088	0.072	0.144	0.159	0.15	0.152	0.168	0.166	0.166	0.168	0.167	0.08	0.08	0.08	0.081	0.08	0.071	0.071	0.071	0.072	0.07	0.069	0.17	0.171
Mishima05	0.069	0.069	0.068	0.068	0.069	0.07	0.07	0.07	0.071	0.069	0.094	0.121	0.119	0.119	0.125	0.306	0.313	0.142	0.142	0.131	0.136	0.128	0.113	0.091	0.093	0.089	0.073	0.144	0.16	0.151	0.152	0.169	0.167	0.166	0.169	0.168	0.081	0.08	0.081	0.082	0.08	0.072	0.071	0.071	0.072	0.071	0.07	0.171	0.171
Mishima06	0.067	0.068	0.067	0.067	0.068	0.069	0.069	0.069	0.069	0.068	0.092	0.12	0.117	0.118	0.123	0.305	0.312	0.14	0.141	0.13	0.135	0.127	0.111	0.09	0.091	0.087	0.072	0.144	0.159	0.15	0.151	0.168	0.166	0.165	0.168	0.167	0.079	0.079	0.08	0.08	0.079	0.07	0.07	0.07	0.071	0.07	0.068	0.17	0.17
Mishima07	0.069	0.07	0.068	0.068	0.069	0.071	0.07	0.07	0.071	0.07	0.094	0.122	0.119	0.119	0.125	0.305	0.313	0.142	0.143	0.132	0.136	0.129	0.114	0.092	0.094	0.089	0.074	0.144	0.16	0.151	0.152	0.169	0.167	0.167	0.169	0.168	0.082	0.081	0.082	0.082	0.081	0.072	0.072	0.072	0.073	0.072	0.07	0.171	0.172
Monglian01	0.077	0.077	0.077	0.077	0.077	0.078	0.077	0.077	0.075	0.077	0.091	0.115	0.113	0.115	0.118	0.304	0.311	0.134	0.135	0.126	0.129	0.123	0.11	0.092	0.093	0.09	0.078	0.136	0.148	0.142	0.143	0.155	0.153	0.153	0.155	0.154	0.085	0.085	0.087	0.087	0.084	0.078	0.077	0.078	0.077	0.077	0.076	0.161	0.162
Monglian02	0.079	0.08	0.079	0.079	0.079	0.08	0.079	0.079	0.078	0.079	0.093	0.115	0.113	0.115	0.117	0.304	0.311	0.135	0.134	0.126	0.13	0.123	0.112	0.093	0.094	0.091	0.08	0.136	0.147	0.141	0.142	0.154	0.153	0.152	0.155	0.152	0.086	0.086	0.087	0.087	0.085	0.079	0.079	0.079	0.08	0.078	0.078	0.16	0.162
Monglian03	0.073	0.074	0.074	0.073	0.074	0.075	0.073	0.074	0.072	0.073	0.09	0.115	0.113	0.116	0.118	0.304	0.311	0.136	0.136	0.126	0.13	0.123	0.11	0.091	0.091	0.088	0.076	0.138	0.149	0.143	0.144	0.157	0.155	0.154	0.157	0.156	0.083	0.083	0.085	0.085	0.083	0.074	0.073	0.074	0.074	0.073	0.072	0.162	0.163
Monglian04	0.079	0.08	0.079	0.079	0.079	0.08	0.079	0.079	0.078	0.079	0.093	0.116	0.113	0.116	0.117	0.304	0.31	0.134	0.134	0.126	0.129	0.123	0.112	0.095	0.094	0.091	0.081	0.136	0.147	0.141	0.142	0.154	0.152	0.152	0.155	0.153	0.086	0.086	0.088	0.088	0.086	0.08	0.079	0.08	0.079	0.079	0.078	0.161	0.161
Monglian05	0.083	0.084	0.083	0.083	0.083	0.084	0.083	0.083	0.082	0.083	0.095	0.118	0.116	0.118	0.12	0.304	0.31	0.136	0.137	0.127	0.131	0.125	0.114	0.097	0.098	0.095	0.085	0.136	0.148	0.141	0.142	0.154	0.153	0.152	0.154	0.153	0.09	0.09	0.092	0.091	0.09	0.083	0.084	0.084	0.083	0.083	0.082	0.161	0.162
Monglian06	0.071	0.072	0.071	0.071	0.071	0.072	0.071	0.071	0.069	0.071	0.089	0.115	0.113	0.115	0.117	0.304	0.311	0.135	0.136	0.126	0.13	0.123	0.11	0.09	0.089	0.086	0.073	0.138	0.15	0.143	0.144	0.158	0.156	0.155	0.158	0.157	0.081	0.081	0.084	0.084	0.081	0.072	0.071	0.071	0.072	0.071	0.07	0.162	0.164
Monglian07	0.074	0.075	0.074	0.074	0.074	0.075	0.074	0.074	0.072	0.073	0.09	0.115	0.113	0.115	0.118	0.304	0.311	0.135	0.136	0.125	0.129	0.123	0.11	0.091	0.091	0.088	0.076	0.137	0.149	0.142	0.144	0.157	0.154	0.155	0.157	0.155	0.084	0.083	0.085	0.085	0.083	0.075	0.075	0.075	0.075	0.074	0.073	0.161	0.163
Nanyang01	0.101	0.102	0.102	0.102	0.102	0.103	0.101	0.102	0.1	0.101	0.108	0.126	0.125	0.128	0.127	0.296	0.302	0.135	0.136	0.13	0.132	0.126	0.119	0.106	0.106	0.105	0.102	0.143	0.152	0.147	0.147	0.157	0.155	0.155	0.157	0.156	0.106	0.106	0.107	0.107	0.105	0.101	0.1	0.101	0.1	0.099	0.1	0.154	0.156
Nanyang02	0.145	0.146	0.145	0.145	0.145	0.146	0.146	0.146	0.145	0.145	0.142	0.148	0.148	0.15	0.148	0.29	0.295	0.146	0.147	0.146	0.145	0.145	0.146	0.142	0.142	0.142	0.143	0.151	0.158	0.154	0.154	0.159	0.159	0.159	0.159	0.159	0.144	0.144	0.144	0.144	0.142	0.144	0.145	0.144	0.144	0.144	0.145	0.155	0.157
Nanyang03	0.096	0.096	0.096	0.096	0.096	0.097	0.095	0.095	0.094	0.096	0.104	0.124	0.123	0.125	0.126	0.298	0.304	0.134	0.135	0.129	0.131	0.126	0.117	0.103	0.104	0.102	0.096	0.142	0.151	0.146	0.147	0.157	0.156	0.155	0.157	0.156	0.101	0.101	0.103	0.103	0.101	0.095	0.095	0.095	0.095	0.094	0.094	0.155	0.157
Nanyang04	0.148	0.149	0.149	0.148	0.149	0.15	0.149	0.149	0.147	0.149	0.144	0.149	0.149	0.152	0.148	0.289	0.294	0.147	0.147	0.146	0.147	0.145	0.143	0.143	0.144	0.144	0.146	0.151	0.157	0.156	0.155	0.159	0.159	0.159	0.159	0.158	0.146	0.146	0.146	0.146	0.145	0.147	0.147	0.148	0.147	0.147	0.148	0.155	0.158
Nanyang05	0.068	0.069	0.068	0.068	0.068	0.069	0.068	0.068	0.067	0.068	0.088	0.115	0.113	0.115	0.118	0.304	0.311	0.136	0.136	0.126	0.131	0.123	0.109	0.087	0.088	0.084	0.071	0.139	0.152	0.144	0.146	0.16	0.158	0.158	0.16	0.159	0.079	0.079	0.08	0.08	0.078	0.07	0.069	0.069	0.069	0.068	0.067	0.163	0.165
Nelore01	0.158	0.159	0.158	0.158	0.159	0.16	0.16	0.16	0.159	0.159	0.146	0.139	0.14	0.142	0.137	0.3	0.305	0.153	0.152	0.153	0.151	0.152	0.157	0.156	0.157	0.157	0.156	0.119	0.125	0.125	0.122	0.125	0.125	0.126	0.126	0.125	0.155	0.155	0.155	0.155	0.154	0.157	0.158	0.158	0.157	0.158	0.159	0.161	0.161
Nelore02	0.155	0.155	0.155	0.155	0.155	0.156	0.156	0.156	0.156	0.156	0.143	0.136	0.137	0.139	0.135	0.299	0.304	0.15	0.149	0.15	0.148	0.149	0.153	0.152	0.153	0.154	0.153	0.117	0.123	0.122	0.12	0.123	0.124	0.123	0.124	0.124	0.151	0.151	0.151	0.152	0.151	0.153	0.154	0.154	0.154	0.154	0.155	0.158	0.159
Nelore03	0.163	0.163	0.163	0.163	0.163	0.164	0.164	0.164	0.163	0.163	0.148	0.14	0.141	0.143	0.138	0.301	0.307	0.153	0.152	0.153	0.151	0.152	0.158	0.158	0.159	0.159	0.16	0.12	0.124	0.124	0.122	0.124	0.125	0.124	0.125	0.124	0.158	0.158	0.158	0.158	0.157	0.161	0.162	0.162	0.161	0.162	0.163	0.16	0.161
Nelore04	0.167	0.168	0.167	0.167	0.167	0.169	0.168	0.168	0.167	0.168	0.151	0.141	0.142	0.145	0.139	0.303	0.308	0.154	0.154	0.155	0.153	0.154	0.16	0.162	0.162	0.163	0.164	0.122	0.125	0.126	0.123	0.124	0.125	0.124	0.125	0.124	0.161	0.161	0.161	0.161	0.16	0.165	0.166	0.166	0.165	0.166	0.167	0.16	0.161
Nganda	0.099	0.1	0.1	0.099	0.1	0.101	0.1	0.1	0.098	0.099	0.096	0.106	0.106	0.107	0.108	0.304	0.311	0.137	0.136	0.131	0.133	0.128	0.122	0.109	0.107	0.107	0.099	0.131	0.138	0.135	0.134	0.143	0.142	0.142	0.144	0.143	0.104	0.104	0.105	0.105	0.103	0.098	0.099	0.099	0.099	0.099	0.099	0.158	0.159
Nsongora	0.113	0.114	0.114	0.114	0.114	0.115	0.114	0.114	0.113	0.114	0.103	0.103	0.102	0.105	0.105	0.304	0.31	0.14	0.14	0.135	0.135	0.133	0.129	0.119	0.118	0.117	0.113	0.13	0.137	0.134	0.134	0.141	0.14	0.14	0.141	0.14	0.114	0.114	0.116	0.115	0.114	0.113	0.113	0.113	0.112	0.113	0.113	0.158	0.16
Piedmontese01	0.057	0.058	0.057	0.056	0.057	0.059	0.057	0.058	0.057	0.058	0.083	0.114	0.112	0.113	0.118	0.304	0.311	0.137	0.137	0.127	0.131	0.123	0.106	0.082	0.083	0.078	0.063	0.139	0.154	0.145	0.147	0.164	0.161	0.161	0.163	0.162	0.074	0.073	0.076	0.076	0.073	0.059	0.058	0.059	0.059	0.057	0.057	0.166	0.167
Piedmontese02	0.057	0.058	0.056	0.057	0.057	0.059	0.058	0.058	0.057	0.057	0.084	0.114	0.112	0.112	0.118	0.303	0.311	0.137	0.138	0.127	0.131	0.124	0.106	0.082	0.083	0.078	0.063	0.139	0.154	0.145	0.147	0.164	0.161	0.161	0.163	0.163	0.074	0.073	0.076	0.076	0.074	0.059	0.058	0.059	0.059	0.058	0.057	0.166	0.167
Piedmontese03	0.057	0.058	0.057	0.057	0.057	0.059	0.058	0.058	0.058	0.058	0.084	0.114	0.112	0.113	0.118	0.304	0.311	0.138	0.138	0.127	0.131	0.124	0.107	0.082	0.083	0.079	0.064	0.139	0.154	0.145	0.147	0.164	0.161	0.161	0.164	0.163	0.075	0.074	0.076	0.076	0.074	0.06	0.059	0.059	0.06	0.059	0.057	0.166	0.167
Piedmontese04	0.057	0.058	0.057	0.057	0.057	0.059	0.058	0.058	0.058	0.058	0.083	0.114	0.112	0.113	0.118	0.303	0.311	0.137	0.137	0.127	0.131	0.123	0.106	0.082	0.083	0.079	0.063	0.139	0.154	0.145	0.146	0.163	0.161	0.161	0.163	0.162	0.074	0.074	0.076	0.076	0.074	0.06	0.059	0.059	0.059	0.058	0.057	0.166	0.166
Piedmontese05	0.057	0.058	0.057	0.057	0.057	0.059	0.058	0.058	0.057	0.058	0.083	0.114	0.112	0.113	0.117	0.304	0.311	0.137	0.137	0.127	0.131	0.123	0.106	0.082	0.083	0.078	0.063	0.139	0.154	0.145	0.146	0.164	0.161	0.161	0.163	0.162	0.074	0.073	0.076	0.076	0.073	0.06	0.058	0.059	0.06	0.058	0.057	0.166	0.166
Rashoki01	0.105	0.105	0.105	0.105	0.105	0.106	0.104	0.105	0.103	0.104	0.105	0.118	0.118	0.12	0.119	0.304	0.31	0.136	0.137	0.131	0.133	0.128	0.123	0.112	0.112	0.11	0.103	0.13	0.138	0.133	0.134	0.141	0.141	0.14	0.142	0.14	0.107	0.107	0.108	0.108	0.106	0.103	0.104	0.104	0.104	0.103	0.103	0.158	0.159
Rashoki02	0.082	0.083	0.082	0.082	0.082	0.083	0.082	0.082	0.081	0.082	0.092	0.114	0.113	0.115	0.116	0.303	0.31	0.134	0.135	0.127	0.13	0.124	0.114	0.096	0.098	0.094	0.084	0.134	0.145	0.138	0.139	0.151	0.148	0.148	0.151	0.149	0.09	0.09	0.092	0.092	0.09	0.083	0.082	0.083	0.083	0.082	0.082	0.16	0.161
Rashoki04	0.097	0.098	0.098	0.098	0.098	0.099	0.097	0.098	0.096	0.097	0.101	0.117	0.116	0.119	0.118	0.304	0.31	0.136	0.136	0.13	0.132	0.126	0.119	0.106	0.107	0.105	0.097	0.132	0.14	0.135	0.136	0.144	0.144	0.143	0.145	0.143	0.102	0.102	0.102	0.102	0.101	0.097	0.097	0.097	0.097	0.096	0.096	0.158	0.159
Rashoki05	0.107	0.107	0.107	0.107	0.107	0.108	0.107	0.107	0.105	0.107	0.107	0.118	0.118	0.12	0.119	0.304	0.31	0.136	0.136	0.132	0.133	0.128	0.124	0.113	0.113	0.111	0.106	0.13	0.137	0.134	0.133	0.14	0.14	0.139	0.141	0.139	0.108	0.108	0.109	0.109	0.107	0.105	0.106	0.106	0.106	0.105	0.106	0.157	0.158
Rashoki06	0.079	0.079	0.079	0.078	0.079	0.08	0.078	0.078	0.077	0.078	0.091	0.114	0.112	0.115	0.116	0.304	0.311	0.135	0.135	0.127	0.13	0.124	0.112	0.094	0.096	0.091	0.08	0.134	0.145	0.139	0.141	0.152	0.151	0.15	0.152	0.151	0.088	0.088	0.089	0.089	0.087	0.079	0.079	0.079	0.079	0.078	0.078	0.161	0.162
Rashoki07	0.094	0.095	0.094	0.094	0.094	0.095	0.094	0.094	0.093	0.094	0.099	0.116	0.116	0.118	0.118	0.304	0.31	0.135	0.136	0.129	0.131	0.126	0.118	0.104	0.105	0.102	0.094	0.132	0.141	0.136	0.136	0.146	0.145	0.145	0.146	0.145	0.099	0.098	0.1	0.1	0.098	0.094	0.094	0.094	0.093	0.093	0.093	0.159	0.159
Rashoki08	0.106	0.107	0.106	0.106	0.106	0.107	0.106	0.106	0.105	0.106	0.107	0.118	0.118	0.12	0.119	0.304	0.31	0.136	0.137	0.131	0.132	0.129	0.124	0.112	0.113	0.111	0.105	0.13	0.137	0.133	0.133	0.142	0.141	0.14	0.142	0.139	0.108	0.108	0.109	0.109	0.108	0.105	0.106	0.105	0.105	0.105	0.105	0.157	0.158
Rashoki09	0.103	0.103	0.103	0.103	0.103	0.104	0.103	0.103	0.101	0.103	0.105	0.118	0.116	0.119	0.118	0.303	0.309	0.136	0.136	0.129	0.132	0.128	0.122	0.11	0.11	0.109	0.102	0.13	0.138	0.134	0.134	0.141	0.142	0.141	0.143	0.141	0.105	0.105	0.107	0.106	0.105	0.103	0.102	0.102	0.102	0.102	0.102	0.157	0.159
RedAngus01	0.049	0.05	0.05	0.048	0.048	0.048	0.048	0.049	0.049	0.049	0.085	0.116	0.114	0.115	0.12	0.305	0.312	0.139	0.139	0.129	0.133	0.125	0.107	0.084	0.084	0.079	0.064	0.141	0.156	0.147	0.149	0.166	0.163	0.163	0.166	0.164	0.076	0.075	0.077	0.077	0.075	0.06	0.059	0.06	0.06	0.059	0.057	0.168	0.169
RedAngus02	0.05	0.05	0.05	0.049	0.049	0.05	0.05	0.049	0.049	0.049	0.084	0.116	0.114	0.114	0.12	0.304	0.312	0.139	0.139	0.128	0.132	0.125	0.107	0.083	0.084	0.079	0.064	0.14	0.156	0.146	0.148	0.165	0.163	0.162	0.165	0.164	0.075	0.075	0.077	0.077	0.075	0.06	0.058	0.059	0.06	0.059	0.057	0.167	0.168
RedAngus03	0.053	0.053	0.052	0.052	0.052	0.052	0.052	0.053	0.052	0.053	0.083	0.115	0.112	0.113	0.118	0.303	0.311	0.137	0.137	0.127	0.131	0.124	0.106	0.081	0.082	0.077	0.062	0.139	0.155	0.145	0.147	0.164	0.161	0.161	0.164	0.163	0.074	0.074	0.076	0.076	0.073	0.058	0.057	0.057	0.058	0.057	0.056	0.166	0.167
RedAngus04	0.05	0.051	0.05	0.049	0.05	0.051	0.05	0.05	0.05	0.049	0.084	0.116	0.114	0.114	0.12	0.304	0.311	0.139	0.139	0.128	0.132	0.125	0.107	0.083	0.084	0.079	0.063	0.14	0.155	0.146	0.148	0.165	0.162	0.162	0.165	0.164	0.075	0.074	0.077	0.077	0.074	0.06	0.058	0.059	0.06	0.058	0.057	0.167	0.168
RedAngus05	0.049	0.049	0.049	0.047	0.048	0.049	0.049	0.05	0.049	0.048	0.084	0.116	0.114	0.114	0.119	0.304	0.311	0.138	0.139	0.128	0.132	0.125	0.107	0.083	0.084	0.078	0.063	0.14	0.155	0.146	0.148	0.165	0.163	0.162	0.165	0.164	0.075	0.074	0.076	0.076	0.074	0.059	0.058	0.059	0.059	0.058	0.057	0.167	0.168
RedAngus06	0.049	0.05	0.049	0.049	0.049	0.048	0.048	0.048	0.047	0.047	0.084	0.116	0.114	0.114	0.119	0.305	0.312	0.139	0.139	0.128	0.132	0.125	0.107	0.083	0.084	0.078	0.063	0.141	0.156	0.147	0.149	0.165	0.163	0.162	0.165	0.164	0.075	0.074	0.077	0.077	0.074	0.059	0.058	0.059	0.059	0.058	0.057	0.167	0.168
RedAngus07	0.049	0.05	0.05	0.049	0.05	0.05	0.049	0.049	0.048	0.048	0.084	0.116	0.113	0.114	0.119	0.305	0.312	0.139	0.139	0.128	0.132	0.125	0.107	0.083	0.084	0.079	0.063	0.141	0.156	0.147	0.149	0.165	0.163	0.162	0.165	0.164	0.075	0.075	0.077	0.077	0.075	0.059	0.058	0.059	0.059	0.058	0.057	0.168	0.168
RedAngus08	0.049	0.05	0.048	0.048	0.049	0.047	0.049	0.048	0.048	0.047	0.084	0.116	0.114	0.114	0.119	0.305	0.312	0.139	0.139	0.128	0.132	0.125	0.107	0.084	0.084	0.079	0.064	0.141	0.156	0.147	0.149	0.165	0.163	0.162	0.165	0.164	0.075	0.075	0.077	0.077	0.074	0.06	0.058	0.059	0.06	0.059	0.057	0.168	0.168
RedAngus09	0.05	0.051	0.05	0.05	0.05	0.051	0.05	0.049	0.049	0.05	0.083	0.115	0.113	0.114	0.119	0.305	0.312	0.138	0.139	0.128	0.132	0.124	0.106	0.082	0.083	0.078	0.063	0.141	0.155	0.147	0.149	0.165	0.162	0.162	0.165	0.164	0.075	0.074	0.076	0.076	0.074	0.059	0.057	0.058	0.059	0.058	0.056	0.167	0.168
RedAngus10	0.05	0.05	0.05	0.049	0.049	0.049	0.048	0.049	0.048	0.049	0.084	0.116	0.114	0.115	0.12	0.305	0.312	0.138	0.139	0.129	0.132	0.125	0.107	0.083	0.084	0.079	0.063	0.141	0.156	0.147	0.149	0.166	0.163	0.162	0.165	0.164	0.075	0.075	0.077	0.077	0.075	0.06	0.059	0.059	0.06	0.059	0.058	0.168	0.168
Salers	0.056	0.057	0.056	0.055	0.056	0.057	0.057	0.057	0.057	0.057	0.084	0.115	0.113	0.114	0.119	0.304	0.311	0.138	0.139	0.128	0.132	0.125	0.107	0.081	0.082	0.079	0.063	0.14	0.155	0.146	0.148	0.165	0.162	0.162	0.164	0.163	0.075	0.075	0.077	0.077	0.075	0.059	0.058	0.058	0.059	0.057	0.056	0.167	0.168
Sahiwal	0.174	0.174	0.174	0.174	0.174	0.175	0.174	0.174	0.173	0.174	0.156	0.145	0.145	0.148	0.142	0.305	0.31	0.155	0.156	0.157	0.154	0.156	0.164	0.166	0.166	0.167	0.169	0.125	0.127	0.128	0.126	0.124	0.127	0.127	0.125	0.125	0.166	0.166	0.166	0.166	0.165	0.171	0.172	0.172	0.171	0.172	0.173	0.161	0.163
ShorthornZebu01	0.115	0.116	0.115	0.115	0.116	0.117	0.116	0.115	0.114	0.115	0.104	0.103	0.102	0.106	0.104	0.304	0.31	0.14	0.139	0.135	0.136	0.132	0.129	0.12	0.12	0.119	0.114	0.129	0.137	0.133	0.133	0.139	0.139	0.138	0.14	0.138	0.117	0.117	0.117	0.117	0.115	0.114	0.114	0.114	0.113	0.114	0.114	0.159	0.159
ShorthornZebu02	0.138	0.139	0.138	0.138	0.138	0.139	0.139	0.138	0.137	0.138	0.123	0.119	0.118	0.121	0.117	0.304	0.31	0.143	0.143	0.142	0.14	0.14	0.142	0.137	0.137	0.136	0.135	0.127	0.131	0.129	0.129	0.132	0.133	0.132	0.132	0.131	0.136	0.136	0.136	0.136	0.134	0.136	0.137	0.137	0.136	0.136	0.137	0.158	0.158
ShorthornZebu03	0.129	0.129	0.129	0.129	0.129	0.13	0.129	0.129	0.128	0.129	0.116	0.115	0.114	0.116	0.113	0.304	0.31	0.142	0.142	0.14	0.139	0.137	0.137	0.13	0.13	0.129	0.127	0.127	0.133	0.13	0.13	0.135	0.135	0.134	0.135	0.134	0.128	0.128	0.129	0.128	0.127	0.127	0.128	0.127	0.127	0.127	0.128	0.158	0.159
ShorthornZebu04	0.125	0.126	0.125	0.125	0.126	0.127	0.126	0.126	0.124	0.126	0.113	0.111	0.11	0.114	0.11	0.304	0.31	0.141	0.141	0.138	0.138	0.135	0.135	0.127	0.127	0.127	0.123	0.128	0.133	0.131	0.131	0.135	0.136	0.135	0.136	0.136	0.124	0.125	0.126	0.125	0.124	0.123	0.124	0.124	0.123	0.124	0.124	0.157	0.159
ShorthornZebu05	0.14	0.141	0.14	0.14	0.14	0.141	0.14	0.14	0.139	0.14	0.125	0.119	0.12	0.123	0.118	0.304	0.31	0.144	0.144	0.143	0.142	0.14	0.143	0.138	0.138	0.138	0.136	0.126	0.13	0.129	0.128	0.131	0.131	0.131	0.132	0.131	0.137	0.137	0.137	0.137	0.136	0.138	0.138	0.138	0.137	0.138	0.139	0.157	0.159
Simmental01	0.059	0.06	0.059	0.059	0.059	0.061	0.059	0.059	0.058	0.059	0.084	0.115	0.113	0.114	0.118	0.305	0.312	0.138	0.138	0.128	0.132	0.124	0.107	0.082	0.083	0.079	0.064	0.141	0.155	0.147	0.148	0.164	0.162	0.162	0.164	0.163	0.075	0.075	0.077	0.077	0.075	0.06	0.059	0.06	0.059	0.058	0.057	0.167	0.167
Simmental02	0.058	0.06	0.059	0.059	0.059	0.061	0.059	0.059	0.058	0.058	0.084	0.115	0.113	0.114	0.119	0.305	0.312	0.138	0.138	0.128	0.132	0.124	0.107	0.082	0.083	0.079	0.063	0.141	0.155	0.147	0.148	0.165	0.162	0.162	0.164	0.163	0.075	0.075	0.076	0.076	0.074	0.059	0.058	0.059	0.059	0.058	0.057	0.167	0.168
Simmental03	0.058	0.059	0.059	0.058	0.058	0.06	0.058	0.058	0.057	0.058	0.083	0.115	0.112	0.114	0.118	0.305	0.312	0.138	0.138	0.128	0.132	0.124	0.106	0.082	0.082	0.078	0.063	0.141	0.155	0.146	0.148	0.165	0.162	0.162	0.164	0.163	0.075	0.074	0.076	0.076	0.074	0.059	0.058	0.058	0.059	0.057	0.057	0.167	0.168
Simmental04	0.057	0.058	0.057	0.057	0.057	0.058	0.057	0.057	0.056	0.057	0.084	0.115	0.113	0.114	0.119	0.305	0.312	0.138	0.139	0.128	0.132	0.124	0.107	0.082	0.083	0.078	0.063	0.141	0.155	0.147	0.148	0.165	0.162	0.162	0.165	0.164	0.075	0.074	0.077	0.077	0.075	0.06	0.058	0.059	0.059	0.058	0.057	0.167	0.168
Simmental05	0.058	0.059	0.058	0.058	0.058	0.06	0.059	0.059	0.058	0.058	0.083	0.114	0.112	0.114	0.118	0.305	0.312	0.138	0.138	0.128	0.132	0.124	0.106	0.082	0.083	0.078	0.063	0.141	0.155	0.146	0.148	0.165	0.162	0.162	0.164	0.163	0.074	0.074	0.076	0.076	0.074	0.059	0.058	0.059	0.059	0.057	0.057	0.167	0.168
Simmental06	0.057	0.058	0.057	0.057	0.057	0.058	0.057	0.057	0.056	0.057	0.085	0.116	0.113	0.115	0.119	0.305	0.312	0.139	0.139	0.129	0.133	0.125	0.107	0.083	0.083	0.079	0.064	0.141	0.156	0.147	0.148	0.165	0.163	0.163	0.165	0.164	0.076	0.075	0.078	0.078	0.075	0.06	0.059	0.06	0.06	0.058	0.058	0.167	0.168
Simmental07	0.057	0.058	0.058	0.057	0.058	0.059	0.057	0.058	0.056	0.057	0.083	0.114	0.112	0.113	0.118	0.305	0.312	0.137	0.137	0.127	0.131	0.124	0.106	0.081	0.082	0.078	0.063	0.14	0.155	0.146	0.148	0.164	0.162	0.161	0.164	0.163	0.074	0.074	0.076	0.076	0.074	0.058	0.057	0.058	0.058	0.057	0.056	0.166	0.167
Simmental08	0.059	0.06	0.059	0.058	0.059	0.06	0.059	0.059	0.058	0.058	0.083	0.115	0.112	0.114	0.119	0.305	0.312	0.138	0.138	0.127	0.132	0.124	0.106	0.082	0.083	0.078	0.063	0.141	0.155	0.147	0.148	0.164	0.162	0.162	0.164	0.163	0.075	0.075	0.077	0.077	0.074	0.059	0.058	0.059	0.059	0.057	0.056	0.167	0.168
Simmental09	0.058	0.059	0.058	0.057	0.058	0.059	0.058	0.058	0.057	0.058	0.084	0.115	0.113	0.114	0.119	0.305	0.312	0.138	0.138	0.127	0.132	0.124	0.107	0.083	0.083	0.079	0.064	0.141	0.155	0.146	0.148	0.164	0.162	0.161	0.164	0.163	0.075	0.075	0.077	0.077	0.075	0.06	0.06	0.06	0.06	0.059	0.058	0.167	0.167
Simmental10	0.057	0.058	0.057	0.056	0.057	0.058	0.057	0.056	0.055	0.056	0.084	0.115	0.113	0.114	0.119	0.305	0.312	0.139	0.139	0.128	0.132	0.125	0.108	0.083	0.084	0.079	0.064	0.141	0.156	0.147	0.149	0.165	0.162	0.162	0.165	0.164	0.075	0.075	0.077	0.077	0.075	0.06	0.059	0.06	0.06	0.058	0.057	0.167	0.168
Tharparkar	0.172	0.172	0.172	0.172	0.172	0.173	0.173	0.173	0.172	0.172	0.153	0.142	0.143	0.146	0.14	0.305	0.31	0.153	0.153	0.155	0.152	0.154	0.161	0.164	0.164	0.165	0.167	0.123	0.124	0.126	0.123	0.121	0.124	0.123	0.123	0.122	0.164	0.164	0.165	0.164	0.163	0.169	0.17	0.17	0.169	0.17	0.171	0.16	0.162
Tibetan01	0.072	0.073	0.073	0.072	0.073	0.074	0.073	0.073	0.072	0.073	0.092	0.119	0.117	0.118	0.122	0.303	0.31	0.137	0.137	0.128	0.131	0.124	0.111	0.091	0.093	0.088	0.075	0.142	0.156	0.148	0.149	0.163	0.161	0.161	0.163	0.162	0.081	0.081	0.082	0.082	0.081	0.075	0.074	0.074	0.074	0.073	0.072	0.165	0.166
Tibetan02	0.075	0.076	0.075	0.075	0.075	0.077	0.075	0.075	0.074	0.075	0.094	0.119	0.118	0.119	0.123	0.304	0.311	0.137	0.138	0.129	0.132	0.125	0.112	0.093	0.094	0.09	0.077	0.144	0.156	0.149	0.15	0.164	0.162	0.162	0.164	0.163	0.083	0.083	0.084	0.084	0.083	0.077	0.076	0.077	0.077	0.075	0.075	0.166	0.168
Tibetan03	0.072	0.072	0.071	0.071	0.072	0.073	0.072	0.072	0.07	0.072	0.091	0.117	0.115	0.117	0.121	0.304	0.311	0.135	0.136	0.125	0.13	0.122	0.109	0.09	0.091	0.087	0.074	0.142	0.155	0.147	0.149	0.163	0.161	0.16	0.163	0.162	0.079	0.079	0.08	0.08	0.079	0.073	0.072	0.073	0.073	0.071	0.071	0.164	0.166
Tibetan04	0.072	0.073	0.072	0.072	0.072	0.073	0.073	0.073	0.071	0.072	0.091	0.118	0.116	0.117	0.121	0.303	0.31	0.136	0.137	0.126	0.132	0.124	0.11	0.091	0.093	0.088	0.074	0.142	0.155	0.147	0.149	0.163	0.161	0.161	0.163	0.162	0.081	0.08	0.081	0.081	0.08	0.074	0.073	0.073	0.074	0.072	0.072	0.165	0.166
Tibetan05	0.073	0.074	0.074	0.073	0.074	0.075	0.074	0.074	0.073	0.073	0.093	0.119	0.118	0.118	0.122	0.304	0.311	0.137	0.138	0.128	0.132	0.124	0.111	0.091	0.093	0.089	0.076	0.144	0.157	0.148	0.15	0.165	0.162	0.162	0.165	0.163	0.081	0.081	0.082	0.082	0.081	0.075	0.074	0.075	0.075	0.074	0.073	0.166	0.167
Tibetan06	0.077	0.078	0.077	0.077	0.077	0.078	0.077	0.078	0.076	0.077	0.096	0.122	0.12	0.121	0.125	0.304	0.311	0.14	0.141	0.131	0.135	0.127	0.115	0.095	0.097	0.093	0.08	0.145	0.159	0.151	0.152	0.167	0.164	0.164	0.166	0.165	0.085	0.085	0.086	0.086	0.084	0.078	0.078	0.078	0.078	0.077	0.076	0.169	0.169
Tibetan07	0.073	0.075	0.074	0.073	0.074	0.075	0.074	0.074	0.073	0.073	0.092	0.118	0.117	0.118	0.122	0.301	0.308	0.136	0.137	0.127	0.131	0.123	0.111	0.091	0.094	0.089	0.075	0.143	0.156	0.148	0.149	0.164	0.162	0.161	0.163	0.163	0.082	0.081	0.083	0.083	0.081	0.075	0.074	0.075	0.075	0.074	0.073	0.165	0.166
Tibetan08	0.072	0.074	0.073	0.072	0.073	0.074	0.073	0.073	0.072	0.073	0.092	0.119	0.117	0.118	0.122	0.304	0.311	0.137	0.137	0.127	0.131	0.124	0.111	0.091	0.093	0.089	0.075	0.143	0.156	0.148	0.15	0.164	0.162	0.162	0.164	0.163	0.081	0.081	0.081	0.081	0.08	0.074	0.074	0.074	0.074	0.073	0.072	0.166	0.167
Tibetan09	0.072	0.073	0.072	0.072	0.072	0.073	0.073	0.073	0.072	0.073	0.092	0.118	0.117	0.118	0.122	0.304	0.311	0.137	0.137	0.127	0.132	0.124	0.111	0.091	0.093	0.089	0.075	0.142	0.156	0.148	0.149	0.164	0.162	0.162	0.164	0.163	0.081	0.081	0.082	0.082	0.08	0.074	0.073	0.074	0.074	0.073	0.072	0.166	0.167
Wandong01	0.099	0.1	0.099	0.099	0.099	0.1	0.099	0.099	0.098	0.099	0.108	0.128	0.128	0.129	0.13	0.297	0.303	0.138	0.139	0.132	0.135	0.13	0.12	0.108	0.107	0.106	0.101	0.143	0.153	0.148	0.149	0.159	0.157	0.157	0.159	0.158	0.105	0.105	0.107	0.107	0.105	0.099	0.1	0.099	0.099	0.099	0.098	0.158	0.16
Wandong02	0.14	0.14	0.14	0.14	0.14	0.141	0.14	0.14	0.138	0.14	0.137	0.145	0.144	0.148	0.144	0.29	0.295	0.144	0.145	0.142	0.143	0.141	0.14	0.137	0.137	0.137	0.138	0.151	0.157	0.155	0.154	0.159	0.16	0.159	0.16	0.16	0.137	0.138	0.139	0.139	0.138	0.139	0.139	0.139	0.138	0.138	0.139	0.154	0.158
Wannan01	0.196	0.196	0.196	0.196	0.196	0.196	0.196	0.196	0.195	0.196	0.182	0.177	0.177	0.18	0.175	0.282	0.285	0.165	0.165	0.169	0.167	0.169	0.175	0.183	0.183	0.185	0.192	0.165	0.169	0.169	0.168	0.167	0.17	0.168	0.168	0.168	0.189	0.189	0.189	0.189	0.188	0.193	0.194	0.194	0.193	0.194	0.195	0.161	0.163
Wannan02	0.195	0.196	0.195	0.195	0.195	0.196	0.196	0.195	0.195	0.195	0.182	0.176	0.177	0.18	0.175	0.282	0.286	0.165	0.165	0.168	0.168	0.169	0.175	0.183	0.182	0.184	0.191	0.166	0.169	0.168	0.167	0.167	0.17	0.168	0.168	0.167	0.188	0.188	0.189	0.189	0.187	0.193	0.194	0.194	0.193	0.194	0.195	0.163	0.164
Wannan03	0.191	0.191	0.191	0.191	0.191	0.192	0.192	0.191	0.191	0.191	0.178	0.174	0.174	0.177	0.172	0.281	0.285	0.165	0.164	0.167	0.165	0.167	0.172	0.179	0.179	0.18	0.187	0.163	0.167	0.166	0.165	0.166	0.168	0.167	0.167	0.166	0.185	0.185	0.185	0.185	0.184	0.189	0.19	0.189	0.189	0.189	0.19	0.161	0.163
Wannan04	0.191	0.191	0.191	0.191	0.191	0.192	0.191	0.191	0.19	0.191	0.178	0.173	0.174	0.177	0.172	0.283	0.286	0.164	0.163	0.165	0.164	0.167	0.173	0.179	0.179	0.181	0.187	0.162	0.166	0.165	0.164	0.165	0.167	0.165	0.166	0.165	0.185	0.185	0.185	0.185	0.184	0.189	0.19	0.19	0.189	0.189	0.19	0.162	0.161
Wannan05	0.191	0.192	0.192	0.192	0.192	0.193	0.192	0.192	0.191	0.192	0.179	0.175	0.175	0.178	0.173	0.282	0.286	0.165	0.164	0.167	0.166	0.167	0.173	0.179	0.18	0.181	0.188	0.165	0.167	0.168	0.167	0.167	0.17	0.167	0.168	0.167	0.185	0.185	0.185	0.185	0.185	0.19	0.19	0.19	0.189	0.19	0.191	0.162	0.162
Weining01	0.132	0.133	0.132	0.132	0.132	0.133	0.133	0.133	0.131	0.132	0.129	0.135	0.135	0.137	0.135	0.296	0.302	0.138	0.139	0.137	0.137	0.135	0.136	0.131	0.131	0.131	0.13	0.139	0.146	0.143	0.143	0.148	0.148	0.148	0.148	0.148	0.131	0.131	0.131	0.131	0.129	0.131	0.131	0.131	0.13	0.131	0.131	0.152	0.153
Weining02	0.122	0.123	0.122	0.122	0.122	0.123	0.122	0.123	0.121	0.122	0.12	0.132	0.131	0.134	0.132	0.298	0.304	0.137	0.138	0.133	0.134	0.133	0.13	0.124	0.124	0.122	0.121	0.138	0.146	0.142	0.142	0.148	0.149	0.149	0.15	0.148	0.122	0.122	0.123	0.123	0.121	0.121	0.121	0.122	0.121	0.121	0.121	0.153	0.155
Weining03	0.118	0.119	0.118	0.118	0.118	0.119	0.118	0.118	0.117	0.118	0.118	0.13	0.129	0.133	0.13	0.299	0.305	0.136	0.137	0.133	0.133	0.131	0.13	0.121	0.122	0.12	0.117	0.139	0.147	0.144	0.143	0.15	0.15	0.148	0.15	0.149	0.12	0.12	0.12	0.12	0.118	0.117	0.118	0.118	0.117	0.117	0.117	0.153	0.155
Weining04	0.132	0.133	0.132	0.132	0.132	0.133	0.132	0.132	0.131	0.132	0.128	0.135	0.135	0.137	0.133	0.298	0.304	0.138	0.138	0.134	0.137	0.134	0.135	0.131	0.132	0.13	0.129	0.138	0.144	0.142	0.142	0.147	0.147	0.146	0.147	0.147	0.129	0.129	0.13	0.13	0.129	0.131	0.131	0.131	0.13	0.131	0.131	0.152	0.154
Weining05	0.109	0.109	0.108	0.108	0.108	0.109	0.108	0.109	0.107	0.108	0.114	0.128	0.128	0.13	0.129	0.3	0.306	0.137	0.138	0.132	0.136	0.131	0.126	0.115	0.116	0.113	0.108	0.139	0.149	0.143	0.144	0.153	0.152	0.151	0.153	0.153	0.113	0.113	0.113	0.113	0.111	0.108	0.108	0.108	0.108	0.108	0.108	0.156	0.157
Wenshan01	0.167	0.167	0.167	0.167	0.167	0.168	0.167	0.167	0.166	0.167	0.156	0.156	0.155	0.157	0.153	0.29	0.295	0.15	0.15	0.151	0.15	0.15	0.157	0.158	0.159	0.159	0.164	0.149	0.153	0.152	0.152	0.153	0.155	0.154	0.153	0.153	0.162	0.162	0.162	0.162	0.161	0.165	0.166	0.166	0.165	0.165	0.166	0.154	0.156
Wenshan03	0.172	0.173	0.172	0.172	0.172	0.173	0.172	0.172	0.172	0.172	0.161	0.158	0.159	0.161	0.158	0.288	0.292	0.152	0.152	0.154	0.153	0.154	0.159	0.162	0.163	0.164	0.168	0.152	0.155	0.154	0.153	0.155	0.156	0.155	0.156	0.155	0.167	0.167	0.167	0.167	0.166	0.171	0.171	0.171	0.17	0.17	0.172	0.155	0.157
Wenshan04	0.176	0.176	0.176	0.176	0.176	0.177	0.176	0.176	0.175	0.176	0.164	0.161	0.162	0.164	0.16	0.287	0.291	0.154	0.154	0.157	0.155	0.157	0.162	0.166	0.166	0.167	0.172	0.152	0.156	0.156	0.155	0.156	0.157	0.156	0.157	0.156	0.17	0.17	0.17	0.17	0.169	0.174	0.175	0.175	0.174	0.174	0.175	0.156	0.157
Wenshan05	0.155	0.156	0.155	0.155	0.155	0.156	0.155	0.155	0.154	0.155	0.147	0.148	0.149	0.151	0.148	0.291	0.296	0.146	0.145	0.146	0.146	0.145	0.148	0.149	0.148	0.149	0.152	0.146	0.151	0.149	0.15	0.152	0.153	0.152	0.152	0.152	0.152	0.152	0.152	0.152	0.151	0.153	0.154	0.154	0.152	0.153	0.154	0.155	0.155
Wenshan06	0.168	0.168	0.168	0.168	0.168	0.169	0.168	0.168	0.167	0.168	0.156	0.155	0.155	0.159	0.154	0.29	0.295	0.15	0.149	0.152	0.15	0.152	0.156	0.159	0.159	0.16	0.164	0.149	0.153	0.152	0.151	0.153	0.155	0.153	0.154	0.153	0.162	0.162	0.162	0.162	0.161	0.166	0.167	0.167	0.165	0.166	0.167	0.154	0.156
Wenshan07	0.177	0.178	0.178	0.177	0.178	0.178	0.178	0.178	0.177	0.177	0.165	0.161	0.162	0.165	0.159	0.289	0.293	0.155	0.154	0.157	0.156	0.158	0.162	0.167	0.166	0.168	0.174	0.154	0.157	0.156	0.155	0.156	0.157	0.156	0.157	0.156	0.171	0.172	0.172	0.171	0.17	0.175	0.176	0.176	0.175	0.175	0.177	0.155	0.158
Wenshan08	0.165	0.166	0.166	0.166	0.166	0.167	0.166	0.166	0.165	0.166	0.156	0.155	0.155	0.158	0.154	0.291	0.296	0.148	0.151	0.15	0.15	0.15	0.155	0.157	0.158	0.158	0.162	0.149	0.153	0.152	0.151	0.153	0.155	0.153	0.154	0.154	0.16	0.16	0.161	0.161	0.159	0.164	0.165	0.164	0.164	0.164	0.165	0.155	0.156
Wenshan09	0.166	0.166	0.166	0.166	0.166	0.167	0.166	0.166	0.165	0.166	0.156	0.155	0.155	0.158	0.154	0.291	0.296	0.149	0.151	0.151	0.15	0.151	0.155	0.158	0.158	0.158	0.162	0.149	0.153	0.152	0.151	0.153	0.155	0.153	0.155	0.154	0.16	0.161	0.161	0.161	0.159	0.164	0.165	0.165	0.164	0.164	0.165	0.155	0.156
Yanbian	0.065	0.066	0.065	0.065	0.065	0.067	0.065	0.066	0.064	0.065	0.087	0.115	0.113	0.114	0.119	0.304	0.311	0.135	0.136	0.125	0.129	0.121	0.106	0.085	0.086	0.082	0.068	0.14	0.154	0.146	0.147	0.163	0.16	0.16	0.163	0.162	0.075	0.075	0.076	0.076	0.074	0.067	0.066	0.066	0.067	0.065	0.065	0.164	0.165
Zaobei01	0.13	0.13	0.13	0.13	0.13	0.131	0.13	0.13	0.128	0.13	0.128	0.139	0.137	0.142	0.139	0.295	0.3	0.141	0.142	0.138	0.14	0.138	0.135	0.13	0.131	0.13	0.128	0.145	0.151	0.149	0.148	0.154	0.155	0.153	0.154	0.153	0.13	0.13	0.131	0.131	0.13	0.129	0.129	0.129	0.129	0.129	0.129	0.154	0.157
Zaobei02	0.142	0.143	0.142	0.142	0.142	0.143	0.142	0.142	0.141	0.142	0.138	0.146	0.145	0.149	0.146	0.29	0.295	0.146	0.145	0.143	0.145	0.143	0.143	0.139	0.138	0.139	0.14	0.15	0.155	0.153	0.152	0.158	0.157	0.156	0.159	0.158	0.141	0.141	0.141	0.141	0.14	0.14	0.141	0.14	0.14	0.14	0.141	0.155	0.156
Zaobei03	0.151	0.151	0.151	0.151	0.151	0.152	0.151	0.151	0.15	0.151	0.144	0.15	0.149	0.153	0.149	0.29	0.295	0.146	0.147	0.146	0.146	0.145	0.145	0.145	0.145	0.145	0.148	0.151	0.156	0.154	0.154	0.158	0.158	0.156	0.158	0.158	0.148	0.148	0.149	0.149	0.147	0.149	0.15	0.15	0.149	0.15	0.15	0.152	0.155
Zaobei04	0.135	0.136	0.135	0.135	0.135	0.136	0.135	0.135	0.134	0.135	0.132	0.142	0.141	0.145	0.142	0.291	0.297	0.144	0.145	0.141	0.143	0.139	0.136	0.133	0.133	0.133	0.134	0.149	0.155	0.153	0.153	0.158	0.157	0.156	0.158	0.157	0.135	0.135	0.136	0.135	0.133	0.133	0.134	0.134	0.133	0.133	0.134	0.154	0.155
Zaobei05	0.14	0.141	0.14	0.14	0.14	0.142	0.14	0.14	0.139	0.14	0.139	0.147	0.146	0.15	0.147	0.291	0.297	0.148	0.149	0.145	0.148	0.146	0.144	0.138	0.138	0.139	0.138	0.152	0.159	0.156	0.155	0.161	0.161	0.16	0.161	0.161	0.14	0.14	0.141	0.14	0.139	0.139	0.14	0.139	0.139	0.139	0.139	0.157	0.16
[truncated: 212 more columns]
